# Supplementary material for: A Distance-Based Framework for the Characterization of Metabolic Heterogeneity in Large Sets of Genome-Scale Metabolic Models
Source: Patterns (N Y). 2020 Aug 6;1(6):100080. doi: 10.1016/j.patter.2020.100080 (PMC7660451; doi:10.1016/j.patter.2020.100080)
Supplement: Table S1. List of Reactions with Significantly Different Activity in Cluster 0 versus Cluster and Associated p Values — These data are relative to the Kruskal-Wallis test after comparing models belonging to the two clusters. [file mmc2.zip]

Archive with 1 entries (1 files):
- S2_discriminant_reactions_clustering.csv
