# Supplementary material for: A Distance-Based Framework for the Characterization of Metabolic Heterogeneity in Large Sets of Genome-Scale Metabolic Models
Source: Patterns (N Y). 2020 Aug 6;1(6):100080. doi: 10.1016/j.patter.2020.100080 (PMC7660451; doi:10.1016/j.patter.2020.100080)
Supplement: Table S1. List of Reactions with Significantly Different Activity in Cluster 0 versus Cluster and Associated p Values — These data are relative to the Kruskal-Wallis test after comparing models belonging to the two clusters. [file mmc2.zip › S2_discriminant_reactions_clustering.csv]

	ID	Reaction name	Pathway	p-value
0	13DAMPPOX	1,3-Diaminopropane:oxygen oxidoreductase (deaminating)	beta-Alanine metabolism	0.8174
1	2DR1PP	2-deoxy-D-ribose 1-phosphate phosphorylase	Pyrimidine catabolism	0.5254
2	2HBO	2-Hydroxybutyrate:NAD+ oxidoreductase	Propanoate metabolism	0.0795
3	2OXOADOXm	2-Oxoadipate:lipoamde 2-oxidoreductase(decarboxylating and acceptor-succinylating) (mitochondria)	Lysine metabolism	0.6033
4	34DHOXPEGOX	3,4-Dihydroxyphenylethyleneglycol:NAD+ oxidoreductase	Tyrosine metabolism	0.5254
5	34HPLFM	3-(4-hydroxyphenyl-)lactate formation	Ubiquinone synthesis	0.0433
6	34HPPOR	4-Hydroxyphenylpyruvate:oxygen oxidoreductase	Tyrosine metabolism	0.3263
7	3AIBTm	L-3-aminoisobutyrate transaminase, mitochondrial	Valine, leucine, and isoleucine metabolism	0.119
8	3DPHBH1	Hydroxylation of 3-Decaprenyl-4-hydroxybenzoate (NADH)	Ubiquinone synthesis	0.8625
9	3DPHBH2	Hydroxylation of 3-Decaprenyl-4-hydroxybenzoate (NADPH)	Ubiquinone synthesis	0.106
10	3DSPHR	3-Dehydrosphinganine reductase	Sphingolipid metabolism	0.0898
11	3HBCDm	3-hydroxybutyryl-CoA dehydratase, mitochondrial	Butanoate metabolism	0.0496
12	3HBCOAHLm	3-hydroxyisobutyryl-CoA hydrolase, mitochondrial	Valine, leucine, and isoleucine metabolism	0.3556
13	3SALACBOXL	3-Sulfino-L-alanine carboxy-lyase	Taurine and hypotaurine metabolism	0.7057
14	3SALAOX	cysteinesulfinic acid oxidase	Taurine and hypotaurine metabolism	0.8532
15	3SALATAi	3-sulfino-alanine transaminase (irreversible)	Methionine and cysteine metabolism	0.4884
16	3SALATAim	3-sulfino-alanine transaminase (irreversible), mitochondrial	Methionine and cysteine metabolism	0.119
17	3SPYRSP	3-sulfinopyruvate hydrolase (spotaneous reaction)	Methionine and cysteine metabolism	0.4884
18	3SPYRSPm	3-sulfinopyruvate hydrolase (spotaneous reaction), mitochondrial	Methionine and cysteine metabolism	0.119
19	41R1H2MAE12BOOX	4-[(1R)-1-Hydroxy-2-(methylamino)ethyl]-1,2-benzenediol:oxygen oxidoreductase(deaminating)(flavin-containing)	Tyrosine metabolism	0.2253
20	41R2A1H12BOOX	4-[(1R)-2-Amino-1-hydroxyethyl]-1,2-benzenediol:oxygen oxidoreductase(deaminating)(flavin-containing)	Tyrosine metabolism	0.8625
21	4HBZCOAFm	4-hydroxybenzoyl-CoA formation	Ubiquinone synthesis	0.0433
22	4HBZFm	4-hydroxybenzoate formation	Ubiquinone synthesis	0.0433
23	4HOXPACDOX_NADP_	4-Hydroxyphenylacetaldehyde:NADP+ oxidoreductase	Tyrosine metabolism	0.7728
24	4NPHSULT	4-Nitrophenol Sulfotransferase	Cytochrome metabolism	0.1662
25	5HOXINDACTO2OX	5-Hydroxyindoleacetaldehyde:oxygen oxidoreductase	Tryptophan metabolism	0.2927
26	A_MANASEly	alpha-mannosidase, lysosomal	N-glycan degradation	0.8625
27	A4GALTg	Lactosylceramide 4-alpha-galactosyltransferase	Sphingolipid metabolism	1
28	AACOAT	Acetoacetyl-CoA:acetate CoA-transferase	Propanoate metabolism	0.2253
29	AACTOOR	Aminoacetone:oxygen oxidoreductase(deaminating)(flavin-containing)	Glycine, serine, alanine and threonine metabolism	0.095
30	AASAD3m	L-aminoadipate-semialdehyde dehydrogenase (NADH), mitochondrial	Lysine metabolism	0.8625
31	ABO1g	ABO blood group (transferase A, alpha 1-3-N-acetylgalactosaminyltransferase; transferase B, alpha 1-3-galactosyltransferase)	Blood group synthesis	0.1387
32	ABO4g	ABO blood group (transferase A, alpha 1-3-N-acetylgalactosaminyltransferase; transferase B, alpha 1-3-galactosyltransferase)	Blood group synthesis	0.1387
33	ABO5g	ABO blood group (transferase A, alpha 1-3-N-acetylgalactosaminyltransferase; transferase B, alpha 1-3-galactosyltransferase)	Blood group synthesis	0.1387
34	ABO6g	ABO blood group (transferase A, alpha 1-3-N-acetylgalactosaminyltransferase; transferase B, alpha 1-3-galactosyltransferase)	Blood group synthesis	0.4591
35	ABO7g	ABO blood group (transferase A, alpha 1-3-N-acetylgalactosaminyltransferase; transferase B, alpha 1-3-galactosyltransferase)	Blood group synthesis	0.4591
36	ABO8g	ABO blood group (transferase A, alpha 1-3-N-acetylgalactosaminyltransferase; transferase B, alpha 1-3-galactosyltransferase)	Blood group synthesis	1
37	ABO9g	ABO blood group (transferase A, alpha 1-3-N-acetylgalactosaminyltransferase; transferase B, alpha 1-3-galactosyltransferase)	Blood group synthesis	0.1387
38	ABTArm	4-aminobutyrate transaminase, reversible (mitochondrial)	Glutamate metabolism	0.8174
39	ABTD	L-arabinitol 4-dehydrogenase	Pentose phosphate pathway	0.7728
40	ABUTD	Aminobutyraldehyde dehydrogenase	beta-Alanine metabolism	0.3865
41	ACACT10m	acetyl-CoA C-acetyltransferase, mitochondrial	Valine, leucine, and isoleucine metabolism	0.5254
42	ACACT1r	acetyl-CoA C-acetyltransferase	Tryptophan metabolism	0.0941
43	ACACT1rm	acetyl-CoA C-acetyltransferase, mitochondrial	Tryptophan metabolism	0.7728
44	ACACT1x	acetyl-CoA C-acetyltransferase, mitochondrial	Cholesterol metabolism	0.6033
45	ACACT4p	acetyl-CoA C-acetyltransferase (octanoyl-CoA), peroxisomal	Fatty acid oxidation	0.5254
46	ACACT6p	acetyl-CoA C-acetyltransferase (dodecanoyl), peroxisomal	Fatty acid oxidation	0.4189
47	ACACT7p	acetyl-CoA acyltransferase (tetradecanoyl-CoA), peroxisomal	Fatty acid oxidation	0.0377
48	ACCOAC	acetyl-CoA carboxylase	Fatty acid oxidation	0.2253
49	ACCOACm	Acetyl-Coa carboxylase, beta isoform	Fatty acid oxidation	0.9081
50	ACCOAL	acetate-CoA ligase (ADP-forming)	Propanoate metabolism	0.2987
51	ACCOALm	acetate-CoA ligase (AMP-forming)	Propanoate metabolism	0.0496
52	ACGALK	N-acetylgalactosamine kinase	Aminosugar metabolism	0.191
53	ACGALK2	N-acetylgalactosamine kinase (ITP)	Aminosugar metabolism	0.1295
54	ACGAM2E	N-acetylglucosamine 2-epimerase	Aminosugar metabolism	0.0833
55	ACGAM6PSi	N-acetylglucosamine-6-phosphate synthase	Aminosugar metabolism	0.4189
56	ACGAMK	N-acetylglucosamine kinase	Aminosugar metabolism	1
57	ACGAMPM	phosphoacetylglucosamine mutase	Aminosugar metabolism	0.1659
58	ACGPID	N-acetylglucosaminylphosphatidylinositol deacetylase	Phosphatidylinositol phosphate metabolism	0.954
59	ACITL	ATP-Citrate lyase	Citric acid cycle	0.0282
60	ACNAM9PL	N-Acetylneuraminate 9-phosphate pyruvate-lyase (pyruvate-phosphorylating)	Aminosugar metabolism	0.6861
61	ACNAMPH	N-Acetylneuraminate 9-phosphate phosphohydrolase	Aminosugar metabolism	0.6861
62	ACNMLr	N-Acetylneuraminate lyase (reversible)	Aminosugar metabolism	0.1842
63	ACOAD10m	acyl-CoA dehydrogenase (2-methylbutanoyl-CoA), mitochondrial	Valine, leucine, and isoleucine metabolism	0.9081
64	ACOAD1fm	acyl-CoA dehydrogenase (butanoyl-CoA), mitochondrial	Butanoate metabolism	0.8174
65	ACOAD8m	acyl-CoA dehydrogenase (isovaleryl-CoA), mitochondrial	Valine, leucine, and isoleucine metabolism	0.722
66	ACOAD9m	acyl-CoA dehydrogenase (isobutyryl-CoA), mitochondrial	Valine, leucine, and isoleucine metabolism	0.119
67	ACOAHi	acetyl-CoA hydrolase	Pyruvate metabolism	0.0771
68	ACOAO7p	acyl-CoA oxidase (hexadecanoyl-CoA), peroxisomal	Fatty acid oxidation	0.4529
69	ACONT	aconitase	Citric acid cycle	1
70	ACOX2x	acyl-Coenzyme A oxidase 2, branched chain	Bile acid synthesis	0.0877
71	ACP1_FMN_	acid phosphatase (FMN)	Vitamin B2 metabolism	0.0941
72	ACS	acetyl-CoA synthetase	Glycolysis/gluconeogenesis	0.729
73	ACS2	acetyl-CoA synthase (propionate)	Propanoate metabolism	0.2482
74	ACSm	acetyl-CoA synthetase	Glycolysis/gluconeogenesis	0.6442
75	ACTLMO	acetol monooxygenase	Pyruvate metabolism	0.7668
76	ACYP	acylphosphatase	Glycolysis/gluconeogenesis	0.7728
77	ADK1m	adenylate kinase, mitochondrial	Nucleotide interconversion	0.4189
78	ADK3m	adentylate kinase (GTP)	Nucleotide interconversion	0.4529
79	ADMDC	adenosylmethionine decarboxylase	Arginine and Proline Metabolism	0.4884
80	ADNCYC	adenylate cyclase	Nucleotide interconversion	0.5637
81	ADNK1	adenosine kinase	Nucleotide interconversion	0.1333
82	ADNK1m	adenosine kinase, mitochondrial	Nucleotide interconversion	0.5254
83	ADPRDP	ADPribose diphosphatase	Nucleotide interconversion	0.5637
84	ADPT	adenine phosphoribosyltransferase	Nucleotide salvage pathway	0.0941
85	ADRNCPT1	carnitine O-palmitoyltransferase	Fatty acid oxidation	0.6861
86	ADRNCPT2	carnitine transferase	Fatty acid oxidation	0.6861
87	ADSK	adenylyl-sulfate kinase	Nucleotide interconversion	0.5254
88	ADSL1	adenylosuccinate lyase	Nucleotide interconversion	0.3556
89	ADSL2	adenylosuccinate lyase	Purine synthesis	0.7728
90	ADSS	adenylosuccinate synthase	Nucleotide interconversion	0.3556
91	AG13T10g	N-acetyllactosaminide beta-1,3-N-acetylglucosaminyltransferase, Golgi apparatus	Keratan sulfate synthesis	0.9081
92	AG13T11g	N-acetyllactosaminide beta-1,3-N-acetylglucosaminyltransferase, Golgi apparatus	Keratan sulfate synthesis	0.9081
93	AG13T12g	N-acetyllactosaminide beta-1,3-N-acetylglucosaminyltransferase, Golgi apparatus	Keratan sulfate synthesis	0.9081
94	AG13T13g	N-acetyllactosaminide beta-1,3-N-acetylglucosaminyltransferase, Golgi apparatus	Keratan sulfate synthesis	0.9081
95	AG13T14g	N-acetyllactosaminide beta-1,3-N-acetylglucosaminyltransferase, Golgi apparatus	Keratan sulfate synthesis	0.9081
96	AG13T15g	N-acetyllactosaminide beta-1,3-N-acetylglucosaminyltransferase, Golgi apparatus	Keratan sulfate synthesis	0.9081
97	AG13T16g	N-acetyllactosaminide beta-1,3-N-acetylglucosaminyltransferase, Golgi apparatus	Keratan sulfate synthesis	0.8625
98	AG13T17g	N-acetyllactosaminide beta-1,3-N-acetylglucosaminyltransferase, Golgi apparatus	Keratan sulfate synthesis	0.8625
99	AG13T18g	N-acetyllactosaminide beta-1,3-N-acetylglucosaminyltransferase, Golgi apparatus	Keratan sulfate synthesis	0.8625
100	AG13T1g	N-acetyllactosaminide beta-1,3-N-acetylglucosaminyltransferase, Golgi apparatus	Keratan sulfate synthesis	0.9081
101	AG13T2g	N-acetyllactosaminide beta-1,3-N-acetylglucosaminyltransferase, Golgi apparatus	Keratan sulfate synthesis	0.9081
102	AG13T3g	N-acetyllactosaminide beta-1,3-N-acetylglucosaminyltransferase, Golgi apparatus	Keratan sulfate synthesis	0.9081
103	AG13T4g	N-acetyllactosaminide beta-1,3-N-acetylglucosaminyltransferase, Golgi apparatus	Keratan sulfate synthesis	0.9081
104	AG13T6g	N-acetyllactosaminide beta-1,3-N-acetylglucosaminyltransferase, Golgi apparatus	Keratan sulfate synthesis	0.9081
105	AG13T7g	N-acetyllactosaminide beta-1,3-N-acetylglucosaminyltransferase, Golgi apparatus	Keratan sulfate synthesis	0.9081
106	AG13T8g	N-acetyllactosaminide beta-1,3-N-acetylglucosaminyltransferase, Golgi apparatus	Keratan sulfate synthesis	0.9081
107	AG13T9g	N-acetyllactosaminide beta-1,3-N-acetylglucosaminyltransferase, Golgi apparatus	Keratan sulfate synthesis	0.9081
108	AGDC	N-acetylglucosamine-6-phosphate deacetylase	Aminosugar metabolism	0.8625
109	AGMTm	agmatinase (m)	Arginine and Proline Metabolism	0.7728
110	AGPAT1	1-acylglycerol-3-phosphate O-acyltransferase 1	Triacylglycerol synthesis	0.119
111	AGTim	alanine-glyoxylate transaminase (irreversible), mitochondrial	Alanine and aspartate metabolism	0.7728
112	AGTix	alanine-glyoxylate transaminase (irreversible), (peroxisomal)	Alanine and aspartate metabolism	0.0833
113	AHC	adenosylhomocysteinase	Methionine and cysteine metabolism	0.5254
114	AHEXASE2ly	beta-N-acetylhexosaminidase, lysosomal	N-glycan degradation	0.8625
115	AHEXASEly	beta-N-acetylhexosaminidase, lysosomal	N-glycan degradation	0.729
116	AICART	phosphoribosylaminoimidazolecarboxamide formyltransferase	Purine synthesis	0.7728
117	AKGDm	2-oxoglutarate dehydrogenase	Citric acid cycle	0.954
118	AKR1C42	aldo-keto reductase family 1, member C4 (chlordecone reductase; 3-alpha hydroxysteroid dehydrogenase, type I; dihydrodiol dehydrogenase 4)	Bile acid synthesis	0.5254
119	AKR1D2	aldo-keto reductase family 1, member D1 (delta 4-3-ketosteroid-5-beta-reductase)	Bile acid synthesis	0.106
120	ALASm	5-aminolevulinate synthase	Glycine, serine, alanine and threonine metabolism	0.2253
121	ALATA_L	L-alanine transaminase	Glutamate metabolism	0.8174
122	ALCD1	alcohol dehydrogenase (methanol)	Miscellaneous	0.1842
123	ALCD21_L	alcohol dehydrogenase (L-1,2-propanediol)	Pyruvate metabolism	0.3263
124	ALCD22_L	alcohol dehydrogenase (L-lactaldehyde)	Pyruvate metabolism	0.2987
125	ALCD2if	alcohol dehydrogenase, forward rxn (ethanol -> acetaldehyde)	Glycolysis/gluconeogenesis	0.6442
126	ALCD2yf	alcohol dehydrogenase (ethanol, NADP), forward reaction	Glycolysis/gluconeogenesis	0.5254
127	ALDD21	aldehyde dehydrogenase (pristanal, NAD)	Fatty acid oxidation	0.6861
128	ALDD2x	aldehyde dehydrogenase (acetaldehyde, NAD)	Glycolysis/gluconeogenesis	0.1659
129	ALDD2xm	aldehyde dehydrogenase (acetylaldehyde, NAD), mitochondrial	Glycolysis/gluconeogenesis	0.8625
130	ALDD2y	aldehyde dehydrogenase (acetaldehyde, NADP)	Glycolysis/gluconeogenesis	0.8174
131	ALOX52	Arachidonate 5-lipoxygenase	Eicosanoid metabolism	0.0377
132	ALR2	aldose reductase (methylglyoxal)	Pyruvate metabolism	0.2727
133	ALR3	aldose reductase (acetol)	Pyruvate metabolism	0.3263
134	AMACR2p	alpha-methylacyl-CoA racemase (reductase)	Bile acid synthesis	0.5254
135	AMACRp	alpha-methylacyl-CoA racemase	Bile acid synthesis	0.0877
136	AMANK	N-acetyl-D-mannosamine kinase	Aminosugar metabolism	0.6861
137	AMPDA	Adenosine monophosphate deaminase	Nucleotide interconversion	0.4189
138	AMPTASECG	alanyl aminopeptidase (cys-gly)	Glutathione metabolism	0.0735
139	AMY1e	alpha-amylase, extracellular (strch1 -> strch2)	Starch and sucrose metabolism	0.8625
140	AMY2e	alpha-amylase, extracellular (glygn2 -> glygn4)	Starch and sucrose metabolism	0.3556
141	AOBUTDsm	L-2-amino-3-oxobutanoate decarboxylation, mitochondrial (spontaneous)	Glycine, serine, alanine and threonine metabolism	0.095
142	APAT2rm	3-Aminopropanoate:2-oxoglutarate aminotransferase (m)	beta-Alanine metabolism	0.8174
143	ARABR	arabinose reductase	Pentose phosphate pathway	0.0647
144	ARACHCPT1	carnitine acyltransferase I	Fatty acid oxidation	0.2253
145	ARACHCPT2	carnitine acyltransferase II	Fatty acid oxidation	0.2253
146	ARGDCm	arginine decarboxylase (m)	Arginine and Proline Metabolism	0.7728
147	ARGN	arginase	Urea cycle	0.2253
148	ARGNm	arginase (m)	Urea cycle	0.7728
149	ARGSL	argininosuccinate lyase	Alanine and aspartate metabolism	0.7508
150	ARGSS	argininosuccinate synthase	Alanine and aspartate metabolism	0.7508
151	R_group_phosphotase_3	R group phosphotase 3		1
152	ARTPLM3	R group to palmitate conversion	R group synthesis	0.8625
153	ARTPLM3m	R group to palmitate conversion	R group synthesis	0.9081
154	ASAH1	N-acylsphingosine amidohydrolase	Sphingolipid metabolism	0.8174
155	ASCBOX	ascorbic acid oxidase	Vitamin C metabolism	0.3506
156	ASNNm	L-asparaginase (mitochondrial)	Alanine and aspartate metabolism	0.9081
157	ASP1DC	aspartate 1-decarboxylase	beta-Alanine metabolism	0.5618
158	ASPNATm	aspartate N-acetyltransferase, mitochondrial	Alanine and aspartate metabolism	0.0647
159	ASPTA	aspartate transaminase	Alanine and aspartate metabolism	0.6033
160	ASPTAm	aspartate transaminase	Alanine and aspartate metabolism	0.4529
161	ATPH1e	ATP diphosphohydrolase	Nucleotide interconversion	0.8173
162	ATPH2e	ATP diphosphohydrolase	Nucleotide interconversion	0.9539
163	B_MANNASEly	beta-mannosidase, lysosomal	N-glycan degradation	0.8625
164	B3GALT3g	Beta-1,3-galactosyltransferase 3	Sphingolipid metabolism	1
165	B3GALT41g	Beta-1,3-galactosyltransferase 4	Sphingolipid metabolism	0.8608
166	B3GALT42g	Beta-1,3-galactosyltransferase 4	Sphingolipid metabolism	0.1333
167	B3GALT5g	Beta-1,3-galactosyltransferase 5	Sphingolipid metabolism	1
168	B3GALTg	Beta galactosyltransferase	Blood group synthesis	0.0111
169	B3GNT11g	UDP-GlcNAc:betaGal beta-1,3-N-acetylglucosaminyltransferase 1	Blood group synthesis	0.4591
170	B3GNT310g	UDP-GlcNAc:betaGal beta-1,3-N-acetylglucosaminyltransferase 3, Golgi apparatus	Blood group synthesis	0
171	B3GNT311g	UDP-GlcNAc:betaGal beta-1,3-N-acetylglucosaminyltransferase 3, Golgi apparatus	Blood group synthesis	0.1387
172	B3GNT312g	UDP-GlcNAc:betaGal beta-1,3-N-acetylglucosaminyltransferase 3, Golgi apparatus	Blood group synthesis	0.4591
173	B3GNT313g	UDP-GlcNAc:betaGal beta-1,3-N-acetylglucosaminyltransferase 3, Golgi apparatus	Blood group synthesis	0.4591
174	B3GNT314g	UDP-GlcNAc:betaGal beta-1,3-N-acetylglucosaminyltransferase 3, Golgi apparatus	Blood group synthesis	0.1387
175	B3GNT51g	UDP-GlcNAc:betaGal beta-1,3-N-acetylglucosaminyltransferase 5	Blood group synthesis	0.0003
176	BAAT1x	bile acid Coenzyme A: amino acid N-acyltransferase	Bile acid synthesis	0.923
177	BAAT2x	bile acid Coenzyme A: amino acid N-acyltransferase	Bile acid synthesis	0.8625
178	BAMPPALDOX	beta-Aminopropion aldehyde:NAD+ oxidoreductase	beta-Alanine metabolism	0.8174
179	BDHm	(R)-3-Hydroxybutanoate:NAD+ oxidoreductase	Butanoate metabolism	0.4884
180	BDMT_U	GDPmannose:chitobiosyldiphosphodolichol beta-D-mannosyltransferase (uterus)	N-glycan synthesis	0.8174
181	BILIRED	Nad(p)h biliverdin reductase	Heme degradation	0.0833
182	BMTer_U	B mannosyltransferase, endoplasmic reticulum	Phosphatidylinositol phosphate metabolism	0.729
183	BPNT	3,5-bisphosphate nucleotidase	Nucleotide interconversion	0.5254
184	BPNT2	3,5-bisphosphate nucleotidase (paps)	Nucleotide interconversion	0.6155
185	C14STRr	C-14 sterol reductase	Cholesterol metabolism	0.729
186	C160CPT1	carnitine acyltransferase I	Fatty acid oxidation	0.1333
187	C160CPT2	carnitine acyltransferase II	Fatty acid oxidation	0.5254
188	C161CPT1	production of palmitoleoylcarnitine	Fatty acid oxidation	0.8174
189	C161CPT12	carnitine O-palmitoyltransferase	Fatty acid oxidation	0.0647
190	C161CPT2	transport of Hexadecenoyl-CoA into mitochondrial matrix	Fatty acid oxidation	0.2482
191	C161CPT22	C161 transport into the mitochondria	Fatty acid oxidation	0.0647
192	C180CPT1	carnitine acyltransferase I	Fatty acid oxidation	0.204
193	C181CPT1	transport of Octadecenoyl-CoA into mitochondrial matrix	Fatty acid oxidation	0.5254
194	C181CPT2	transport of Octadecenoyl-CoA into mitochondrial matrix	Fatty acid oxidation	0.4529
195	C204CPT1	carnitine C20:4 transferase	Fatty acid oxidation	0.1489
196	C204CPT2	arachidonic acid transport into the mitochondria	Fatty acid oxidation	0.0941
197	C226CPT1	carnitine C22:6 transferase	Fatty acid oxidation	0.4189
198	C226CPT2	C226 transport into the mitochondria	Fatty acid oxidation	0.4189
199	C3STDH1Pr	C-3 sterol dehydrogenase (4-methylzymosterol)	Cholesterol metabolism	0.6033
200	C3STKR2r	C-3 sterol keto reductase (zymosterol)	Cholesterol metabolism	0.6861
201	C4STMO1r	C-4 sterol methyl oxidase (4,4-dimethylzymosterol)	Cholesterol metabolism	0.729
202	C4STMO2Pr	C-4 methyl sterol oxidase	Cholesterol metabolism	0.0567
203	C4STMO2r	C-4 methyl sterol oxidase	Cholesterol metabolism	0.2253
204	CAT2p	catalase A, peroxisomal (ethanol)	Glycolysis/gluconeogenesis	0.4884
205	CATm	catalase	ROS detoxification	0.5637
206	CATp	catalase A, peroxisomal	Miscellaneous	0.1659
207	CBR2	Carbonyl reductase [NADPH] 1	Eicosanoid metabolism	0.374
208	CDIPTr	phosphatidylinositol synthase (Homo sapiens)	Glycerophospholipid metabolism	0.2253
209	CDS	phosphatidate cytidylyltransferase	Glycerophospholipid metabolism	0.2727
210	CDSm	phosphatidate cytidylyltransferase	Glycerophospholipid metabolism	0.0647
211	CEPTC	choline phosphotransferase	Glycerophospholipid metabolism	0.3865
212	CERK	Ceramide kinase	Sphingolipid metabolism	0.603
213	CHLPCTD	choline phosphate cytididyltransferase	Glycerophospholipid metabolism	0.3865
214	CHOLK	Choline kinase	Glycerophospholipid metabolism	0.0941
215	CITL	Citrate lyase	Citric acid cycle	0.4169
216	CMPSAS	CMP sialic acid synthase	Aminosugar metabolism	0.954
217	CMPSASn	CMP sialic acid synthase, nuclear	Aminosugar metabolism	0.5637
218	COQ3m	methyltransferase COQ3	Ubiquinone synthesis	0.0433
219	COQ5m	Ubiquinone biosynthesis methyltransferase COQ5	Ubiquinone synthesis	0.0433
220	COQ6m	Ubiquinone biosynthesis monooxgenase COQ6	Ubiquinone synthesis	0.0433
221	COQ7m	Ubiquinone biosynthesis COQ7	Ubiquinone synthesis	0.0433
222	CORE2GTg	Core 2 acetylglucosaminyltransferase, Golgi apparatus	O-glycan synthesis	0.9081
223	CORE3GTg	Core 3 beta-GlcNAc-transferase, Golgi apparatus	O-glycan synthesis	0.8625
224	CORE4GTg	Core 4 beta6-GalNAc-transferase, Golgi apparatus	O-glycan synthesis	0.8625
225	CORE6GTg	Core 6 beta-GlcNAc-transferase A, Golgi apparatus	O-glycan synthesis	0.1842
226	COUCOAFm	p-coumaroyl-CoA formation	Ubiquinone synthesis	0.0433
227	CPPPGO	coproporphyrinogen oxidase (O2 required)	Heme synthesis	0.0941
228	CSm	citrate synthase	Citric acid cycle	0.5254
229	CSNAT2m	carnitine O-aceyltransferase, mitochondrial	Fatty acid oxidation	0.7728
230	CSNAT2x	carnitine dimethyl nonanoyl transferase, revsible, peroxisomal	Fatty acid oxidation	0.8625
231	CSNAT3x	carnitine O-aceyltransferase, peroxisomal	Fatty acid oxidation	0.0941
232	CSNATer	carnitine O-acetyltransferase, endolasmic reticulum	Fatty acid oxidation	0.7728
233	CSNATm	carnitine O-aceyltransferase, mitochondrial	Fatty acid oxidation	0.9081
234	CSNATp	carnitine O-acetyltransferase, reverse direction, peroxisomal	Fatty acid oxidation	0.2727
235	CSNATr	carnitine O-acetyltransferase	Fatty acid oxidation	0.4884
236	CTPS1	CTP synthase (NH3)	Nucleotide interconversion	0.4529
237	CTPS2	CTP synthase (glutamine)	Pyrimidine synthesis	0.1788
238	CYSO	cysteine oxidase	Taurine and hypotaurine metabolism	0.0647
239	CYSTA	cysteine transaminase	Methionine and cysteine metabolism	0.3865
240	CYTD	cytidine deaminase	Pyrimidine catabolism	0.6401
241	CYTDK1	ATPcytidine 5-phosphotransferase	Nucleotide interconversion	0.0209
242	CYTDK2m	cytidine kinase (ATP), mitochondrial	Nucleotide interconversion	0.0647
243	CYTK1	cytidylate kinase (CMP)	Nucleotide interconversion	0.5637
244	CYTK10	cytidylate kinase (CMP,dGTP)	Nucleotide interconversion	0.8174
245	CYTK10n	cytidylate kinase (CMP,dGTP),nuclear	Nucleotide interconversion	0.3263
246	CYTK11n	cytidylate kinase (dCMP,dGTP),nuclear	Nucleotide interconversion	0.3556
247	CYTK12	cytidylate kinase (dCMP,dCTP)	Nucleotide interconversion	0.7728
248	CYTK12n	cytidylate kinase (dCMP,dCTP),nuclear	Nucleotide interconversion	0.6861
249	CYTK13	cytidylate kinase (dCMP,dATP)	Nucleotide interconversion	1
250	CYTK14	cytidylate kinase (dCMP,UTP)	Nucleotide interconversion	0.2727
251	CYTK14n	cytidylate kinase (dCMP,CTP),nuclear	Nucleotide interconversion	0.6442
252	CYTK1m	cytidylate kinase (CMP),mitochondrial	Nucleotide interconversion	0.0647
253	CYTK1n	cytidylate kinase (CMP),nuclear	Nucleotide interconversion	0.106
254	CYTK2	cytidylate kinase (dCMP)	Nucleotide interconversion	0.0941
255	CYTK2n	cytidylate kinase (dCMP),nuclear	Nucleotide interconversion	0.2253
256	CYTK3	cytidylate kinase (CMP)(GTP)	Nucleotide interconversion	0.2987
257	CYTK3n	cytidylate kinase (dCMP,CTP),nuclear	Nucleotide interconversion	0.954
258	CYTK4n	cytidylate kinase (dCMP,GTP),nuclear	Nucleotide interconversion	0.9081
259	CYTK5	cytidylate kinase (dCMP)	Nucleotide interconversion	0.8625
260	CYTK5n	cytidylate kinase (CMP),nuclear	Nucleotide interconversion	0.5254
261	CYTK6	cytidylate kinase (CMP,CTP)	Nucleotide interconversion	0.2253
262	CYTK6n	cytidylate kinase (CMP,CTP),nuclear	Nucleotide interconversion	0.8174
263	CYTK7	cytidylate kinase (CMP,UTP)	Nucleotide interconversion	0.204
264	CYTK7n	cytidylate kinase (CMP,UTP),nuclear	Nucleotide interconversion	0.5637
265	CYTK8	cytidylate kinase (CMP,dATP)	Nucleotide interconversion	0.954
266	CYTK8n	cytidylate kinase (CMP,dATP),nuclear	Nucleotide interconversion	0.3865
267	CYTK9	cytidylate kinase (CMP,dCTP)	Nucleotide interconversion	0.954
268	CYTK9n	cytidylate kinase (CMP,dCTP),nuclear	Nucleotide interconversion	0.4529
269	D3AIBTm	D-3-Amino-isobutanoate:pyruvate aminotransferase, mitochondrial	Pyrimidine catabolism	0.2706
270	DADNK	deoxyadenosine kinase	Nucleotide interconversion	0.2727
271	DAGK_hs	Diacylglycerol phosphate kinase (homo sapiens)	Glycerophospholipid metabolism	0.1659
272	DASCBR	dehydroascorbate reductase	Vitamin C metabolism	0.8174
273	DCIm	dodecenoyl-Coenzyme A delta isomerase	Fatty acid oxidation	0.3173
274	DCK1n	Deoxycytidine kinase, nuclear (ATP)	Nucleotide interconversion	0.0647
275	DCK2n	Deoxycytidine kinase, nuclear (UTP)	Nucleotide interconversion	0.0833
276	DCMPDA	dCMP deaminase	Pyrimidine catabolism	0.6257
277	DCSPTN1CPT1	carnitine O-palmitoyltransferase	Fatty acid oxidation	0.3556
278	DCSPTN1CPT2	carnitine transferase	Fatty acid oxidation	0.3556
279	DCYTDn	deoxycytidine deaminase, nuclear	Nucleotide interconversion	0.5637
280	DDPGAm	2-dehydro-3-deoxy-phosphogluconate aldolase, mitochondrial	Arginine and Proline Metabolism	0.7728
281	DESAT16_2	palmitoyl-CoA desaturase (n-C16:0CoA -> n-C16:1CoA)	Fatty acid synthesis	0.0496
282	DESAT18_3	stearoyl-CoA desaturase (n-C18:0CoA -> n-C18:1CoA)	Fatty acid synthesis	0.0877
283	DESAT18_4	stearoyl-CoA desaturase (n-C18:0CoA -> n-C18:1CoA)	Fatty acid synthesis	0.4529
284	DESAT18_5	stearoyl-CoA desaturase (n-C18:0CoA -> n-C18:1CoA)	Fatty acid synthesis	0.6033
285	DESAT18_6	fatty acyl-CoA desaturase (n-C18:1CoA -> n-C18:2CoA)	Fatty acid synthesis	0.6861
286	DGAT	diacylglycerol acyltransferase	Triacylglycerol synthesis	0.6442
287	DGK1	deoxyguanylate kinase (dGMP:ATP)	Nucleotide interconversion	0.0706
288	DGNSKm	deoxyguanosine kinase	Nucleotide interconversion	0.1489
289	DGULND	dehydro-L-gulonate decarboxylase	Pentose phosphate pathway	0.4884
290	DHCR241r	24-dehydrocholesterol reductase [Precursor]	Cholesterol metabolism	0.8625
291	DHCR242r	24-dehydrocholesterol reductase [Precursor]	Cholesterol metabolism	0.106
292	DHCR243r	24-dehydrocholesterol reductase [Precursor]	Cholesterol metabolism	0.3263
293	DHCR71r	7-dehydrocholesterol reductase	Cholesterol metabolism	0.3556
294	DHCR72r	7-dehydrocholesterol reductase	Cholesterol metabolism	0.0209
295	DHCRD1	dihydroceramide desaturase	Sphingolipid metabolism	0.4189
296	DHCRD2	dihydroceramide desaturase	Sphingolipid metabolism	0.0279
297	DHDPBMTm	dihydroxydecaprenylbenzoate methyltransferase	Ubiquinone synthesis	0.0433
298	DHFR	dihydrofolate reductase	Folate metabolism	0.3535
299	DHPM1	dihydropyrimidinase (5,6-dihydrouracil)	Pyrimidine catabolism	0.4189
300	DHPR	6,7-dihydropteridine reductase	Tetrahydrobiopterin metabolism	0.1489
301	DLNLCGCPT1	carnitine O-palmitoyltransferase	Fatty acid oxidation	0.954
302	DLNLCGCPT2	carnitine transferase	Fatty acid oxidation	0.954
303	DMATT	dimethylallyltranstransferase	Cholesterol metabolism	0.5637
304	DMATTx	dimethylallyltranstransferase	Cholesterol metabolism	0.729
305	DMHPTCRNCPT2	2,6 dimethylheptanoly CoA carnitine transferase	Fatty acid oxidation	0.8174
306	DMNONCOACRNCPT1	DMNONCOACRNCPT1	Fatty acid oxidation	0.8625
307	DMNONCRNCPT2	DMNONCRNCPT2	Fatty acid oxidation	0.8174
308	DOLASNT_Uer	Dolichyl-diphosphooligosaccharide:protein-L-asparagine oligopolysaccharidotransferase (uterus)	N-glycan synthesis	0.8174
309	DOLDPP_Uer	Dolichyl-diphosphate phosphohydrolase, human (uterus)	N-glycan synthesis	0.8174
310	DOLPGT1_Uer	dolichyl-phosphate-glucose-glycolipid alpha-glucosyltransferase (uterus)	N-glycan synthesis	0.8174
311	DOLPGT2_Uer	dolichyl-phosphate-glucose-glycolipid alpha-glucosyltransferase (uterus)	N-glycan synthesis	0.8174
312	DOLPGT3_Uer	dolichyl-phosphate-glucose-glycolipid alpha-glucosyltransferase (uterus)	N-glycan synthesis	0.8174
313	DOLPMT_U	Dolichyl-phosphate D-mannosyltransferase (uterus)	N-glycan synthesis	0.729
314	DOLPMT1_Uer	dolichyl-phosphate-mannose-glycolipid alpha-mannosyltransferase (uterus)	N-glycan synthesis	0.8174
315	DOLPMT2_Uer	dolichyl-phosphate-mannose-glycolipid alpha-mannosyltransferase (uterus)	N-glycan synthesis	0.8174
316	DOLPMT3_Uer	dolichyl-phosphate-mannose-glycolipid alpha-mannosyltransferase (uterus)	N-glycan synthesis	0.8174
317	DOLPMT4_Uer	dolichyl-phosphate-mannose-glycolipid alpha-mannosyltransferase (uterus)	N-glycan synthesis	0.8174
318	DOPASULT	Dopamine Sulfotransferase	Tyrosine metabolism	0.1662
319	DPCOAK	dephospho-CoA kinase	CoA synthesis	0.4884
320	DPGase	Diphosphoglycerate phosphatase	Glycolysis/gluconeogenesis	0.0433
321	DPGM	Diphosphoglyceromutase	Glycolysis/gluconeogenesis	0.0433
322	DPHMBDCm	3-Decaprenyl-4-hydroxy-5-methoxybenzoate decarboxylation	Ubiquinone synthesis	0.0433
323	DPMVDx	diphosphomevalonate decarboxylase	Cholesterol metabolism	0.4189
324	DPPS	decaprenyl synthase	Miscellaneous	0.0433
325	DRBK	Deoxyribokinase	Pentose phosphate pathway	0.6861
326	DRPA	deoxyribose-phosphate aldolase	Pentose phosphate pathway	0.954
327	DSAT	dihydrosphingosine N-acyltransferase	Sphingolipid metabolism	0.106
328	DURAD	dihydrouracil dehydrogenase (NADP)	Pyrimidine catabolism	0.4189
329	DURIK1	deoxyuridine kinase (ATP:Deoxyuridine)	Nucleotide interconversion	0.4663
330	DURIK1m	deoxyuridine kinase (ATP:Deoxyuridine), mitochondrial	Nucleotide interconversion	0.1451
331	DUTPDPm	dUTP diphosphatase	Nucleotide interconversion	0.1659
332	DUTPDPn	dUTP diphosphatase, nuclear	Nucleotide interconversion	0.013
333	EBP1r	3-beta-hydroxysteroid-delta(8),delta(7)-isomerase	Cholesterol metabolism	0.954
334	EBP2r	3-beta-hydroxysteroid-delta(8),delta(7)-isomerase	Cholesterol metabolism	0.5637
335	ECOAH12m	3-hydroxyacyl-CoA dehydratase (3-hydroxyisobutyryl-CoA) (mitochondria)	Valine, leucine, and isoleucine metabolism	0.3556
336	ECOAH1m	3-hydroxyacyl-CoA dehydratase (3-hydroxybutanoyl-CoA) (mitochondria)	Tryptophan metabolism	0.0567
337	ECOAH9m	2-Methylprop-2-enoyl-CoA (2-Methylbut-2-enoyl-CoA), mitochondrial	Valine, leucine, and isoleucine metabolism	0.5254
338	EHGLAT2m	L-erythro-4-Hydroxyglutamate:2-oxoglutarate aminotransferase 2, mitochondrial	Arginine and Proline Metabolism	0.5254
339	EICOSTETCPT1	carnitine O-palmitoyltransferase	Fatty acid oxidation	0.8625
340	EICOSTETCPT2	carnitine transferase	Fatty acid oxidation	0.8625
341	ELAIDCPT1	carnitine O-palmitoyltransferase	Fatty acid oxidation	0.0079
342	ELAIDCPT2	carnitine transferase	Fatty acid oxidation	0.1489
343	ENGASE2ly	endo-beta-N-acetylglucosaminidase, lysosomal	N-glycan degradation	0.8625
344	ENGASE3ly	endo-beta-N-acetylglucosaminidase, lysosomal	Keratan sulfate degradation	0.9081
345	ENGASEly	endo-beta-N-acetylglucosaminidase, lysosomal	N-glycan degradation	0.729
346	ENO	enolase	Glycolysis/gluconeogenesis	0.5254
347	ETF	electron transfer flavoprotein	Fatty acid oxidation	0.8625
348	ETFQO	Electron transfer flavoprotein-ubiquinone oxidoreductase	Fatty acid oxidation	0.8625
349	ETHP	ethanolamine phosphate phosphatase	Glycerophospholipid metabolism	0.2727
350	F1PGT	fucose-1-phosphate guanylyltransferase	Fructose and mannose metabolism	0.1489
351	F6Tg	glycoprotein 6-alpha-L-fucosyltransferase	N-glycan synthesis	0.6861
352	FACOAL140i	fatty-acid--CoA ligase (myristate, n-C14:0)	Fatty acid oxidation	0.2253
353	FACOAL150	fatty-acid--CoA ligase	Fatty acid oxidation	0.0567
354	FACOAL160i	fatty-acid--CoA ligase (palmitate, n-C16:0)	Fatty acid oxidation	0.2727
355	FACOAL161	fatty-acid--CoA ligase (hexadecenoate)	Fatty acid oxidation	0.1842
356	FACOAL170	fatty-acid--CoA ligase	Fatty acid oxidation	0.9081
357	FACOAL180i	fatty-acid--CoA ligase (stearate, n-C18:0)	Fatty acid oxidation	1
358	FACOAL1812	fatty-acid--CoA ligase	Fatty acid oxidation	0.6442
359	FACOAL1813	fatty-acid--CoA ligase	Fatty acid oxidation	0.8625
360	FACOAL181i	C181 fatty acid activation	Fatty acid oxidation	1
361	FACOAL1821	fatty-acid--CoA ligase	Fatty acid oxidation	0.7728
362	FACOAL1831	fatty-acid--CoA ligase	Fatty acid oxidation	0.5254
363	FACOAL1832	fatty-acid--CoA ligase	Fatty acid oxidation	0.204
364	FACOAL184	fatty-acid--CoA ligase	Fatty acid oxidation	0.8625
365	FACOAL191	fatty-acid--CoA ligase	Fatty acid oxidation	0.6033
366	FACOAL200	fatty-acid--CoA ligase (arachidate, n-C20:0)	Fatty acid oxidation	0.0647
367	FACOAL203	fatty-acid--CoA ligase	Fatty acid oxidation	0.954
368	FACOAL204	fatty-acid--CoA ligase	Fatty acid oxidation	0.119
369	FACOAL2042	fatty-acid--CoA ligase	Fatty acid oxidation	0.8625
370	FACOAL205	fatty-acid--CoA ligase	Fatty acid oxidation	0.4884
371	FACOAL206	fatty-acid--CoA ligase	Fatty acid oxidation	0.8174
372	FACOAL224	fatty-acid--CoA ligase	Fatty acid oxidation	0.5637
373	FACOAL2251	fatty-acid--CoA ligase	Fatty acid oxidation	0.204
374	FACOAL2252	fatty-acid--CoA ligase	Fatty acid oxidation	0.729
375	FACOAL226	fatty-acid--CoA ligase	Fatty acid oxidation	0.4529
376	FACOAL240	fatty-acid--CoA ligase	Fatty acid oxidation	0.6861
377	FACOAL241	fatty-acid--CoA ligase	Fatty acid oxidation	0.5254
378	FACOAL245_2	fatty-acid--CoA ligase	Fatty acid oxidation	0.729
379	FACOAL246_1	fatty-acid--CoA ligase	Fatty acid oxidation	0.8174
380	FACOAL260	fatty-acid--CoA ligase (n-C26:0)	Fatty acid oxidation	0.5254
381	FACOAL40im	fatty-acid--CoA ligase (butanoate, n-C4:0), mitochondrial	Fatty acid oxidation	0.0282
382	FACOAL80i	fatty-acid--CoA ligase (octanoate, n-C8:0)	Fatty acid oxidation	0.013
383	FAEL204	fatty-acyl-CoA elongation (n-C20:4CoA)	Fatty acid synthesis	0.6861
384	FALDH	formaldehyde dehydrogenase	Tyrosine metabolism	0.8625
385	FAOXC180	fatty acid beta oxidation(C18-->C16)m	Fatty acid oxidation	0.5821
386	FAOXC180x	Beta oxidation of long chain fatty acid	Fatty acid oxidation	0.6442
387	FAOXC1811601m	Beta oxidation fatty acid	Fatty acid oxidation	0.0735
388	FAOXC182806m	Beta oxidation of fatty acid	Fatty acid oxidation	0.1659
389	FAOXC183806m	Beta oxidation of fatty acid	Fatty acid oxidation	0.1333
390	FAOXC183806x	Beta oxidation of long chain fatty acid	Fatty acid oxidation	0.2482
391	FAOXC200180m	fatty acid beta oxidation(C20-->C18)m	Fatty acid oxidation	0.2253
392	FAOXC200180x	Beta oxidation of long chain fatty acid	Fatty acid oxidation	1
393	FAOXC2031836m	Beta oxidation of fatty acid	Fatty acid oxidation	0.954
394	FAOXC2051843m	Beta oxidation of fatty acid	Fatty acid oxidation	0.4884
395	FAOXC2051843x	Beta oxidation of long chain fatty acid	Fatty acid oxidation	0.1333
396	FAOXC2242046m	Beta oxidation of long chain fatty acid	Fatty acid oxidation	0.6861
397	FAOXC2242046x	Beta oxidation of long chain fatty acid	Fatty acid oxidation	0.5254
398	FAOXC2251836m	Beta oxidation of fatty acid	Fatty acid oxidation	0.1489
399	FAOXC2251836x	Beta oxidation of long chain fatty acid	Fatty acid oxidation	0.6442
400	FAOXC2252053m	Beta oxidation of long chain fatty acid	Fatty acid oxidation	0.6442
401	FAOXC2252053x	Beta oxidation of long chain fatty acid	Fatty acid oxidation	0.106
402	FAOXC226205m	Beta oxidation of long chain fatty acid	Fatty acid oxidation	0.9081
403	FAOXC226205x	Beta oxidation of long chain fatty acid	Fatty acid oxidation	0.8831
404	FAOXC2452253x	Beta oxidation of long chain fatty acid	Fatty acid oxidation	0.729
405	FAOXC2452256x	Beta oxidation of long chain fatty acid	Fatty acid oxidation	0.4529
406	FAOXC246226x	Beta oxidation of long chain fatty acid	Fatty acid oxidation	0.4884
407	FAOXC260240x	Beta oxidation of long chain fatty acid	Fatty acid oxidation	0.5254
408	FAS100COA	fatty acyl-CoA synthase (n-C10:0CoA)	Fatty acid synthesis	0.5637
409	FAS120COA	fatty-acyl-CoA synthase (n-C12:0CoA)	Fatty acid synthesis	0.3865
410	FAS140COA	fatty-acyl-CoA synthase (n-C14:0CoA)	Fatty acid synthesis	0.5637
411	FAS160COA	fatty-acyl-CoA synthase (n-C16:0CoA)	Fatty acid synthesis	0.1842
412	FAS180COA	fatty-acyl-CoA synthase (n-C18:0CoA)	Fatty acid synthesis	0.3861
413	FAS80COA_L	fatty acyl-CoA synthase (n-C8:0CoA), lumped reaction	Fatty acid synthesis	0.729
414	FBA	fructose-bisphosphate aldolase	Glycolysis/gluconeogenesis	0.4884
415	FBP	fructose-bisphosphatase	Glycolysis/gluconeogenesis	0.4884
416	FBP26	Fructose-2,6-bisphosphate 2-phosphatase	Fructose and mannose metabolism	0.5637
417	FCLTm	Ferrochelatase, mitochondrial	Heme synthesis	0.0941
418	FCOAH	formyl coa hydrolase	Fatty acid oxidation	0.8174
419	FDH	formate dehydrogenase	Fatty acid oxidation	0.3865
420	FE3R2e	Fe(III) reduction (ascorbate)	Heme synthesis	0.2727
421	FK	Fucokinase	Fructose and mannose metabolism	0.1489
422	FKYNH	N-Formyl-L-kynurenine amidohydrolase	Tryptophan metabolism	0.3527
423	FOLR2	folate reductase	Folate metabolism	0.0276
424	FTHFDH	formyltetrahydrofolate dehydrogenase	Folate metabolism	0.6442
425	FTHFL	Formate-tetrahydrofolate ligase	Folate metabolism	0.954
426	FTHFLm	formate-tetrahydrofolate ligase, mitochondrial	Folate metabolism	0.8625
427	FUCASE2ly	alpha-fucosidase, lysosomal	Keratan sulfate degradation	0.9081
428	FUCASEe	alpha-fucosidase, extracellular	N-glycan degradation	0.131
429	FUCASEly	alpha-fucosidase, lysosomal	N-glycan degradation	0.1333
430	FUM	fumarase	Citric acid cycle	0.6442
431	FUMAC	fumarylacetoacetase	Tyrosine metabolism	0.3263
432	FUMm	fumarase, mitochondrial	Citric acid cycle	0.8174
433	FUT11g	Galactoside 2-alpha-L-fucosyltransferase 1	Sphingolipid metabolism	1
434	FUT12g	Galactoside 2-alpha-L-fucosyltransferase 1	Blood group synthesis	0.9046
435	FUT14g	Galactoside 2-alpha-L-fucosyltransferase 1	Blood group synthesis	0.9046
436	FUT15g	Galactoside 2-alpha-L-fucosyltransferase 1	Blood group synthesis	0.1387
437	FUT16g	Galactoside 2-alpha-L-fucosyltransferase 1	Blood group synthesis	0.4591
438	FUT17g	Galactoside 2-alpha-L-fucosyltransferase 1	Blood group synthesis	0.4591
439	FUT18g	Galactoside 2-alpha-L-fucosyltransferase 1	Blood group synthesis	0.1387
440	FUT31g	fucosyltransferase 3 (galactoside 3(4)-L-fucosyltransferase, Lewis blood group included) 1	Blood group synthesis	0.0027
441	FUT34g	fucosyltransferase 3 (galactoside 3(4)-L-fucosyltransferase, Lewis blood group included) 1	Blood group synthesis	0.549
442	FUT91g	Alpha-(1,3)-fucosyltransferase	Blood group synthesis	0.0243
443	FUT92g	Alpha-(1,3)-fucosyltransferase	Blood group synthesis	0.106
444	FUT93g	Alpha-(1,3)-fucosyltransferase	Blood group synthesis	0.3687
445	G12MT1_U	Glycolipid 1,2-alpha-D-mannosyltransferase (uterus)	N-glycan synthesis	0.8174
446	G12MT2_U	Glycolipid 1,2-alpha-D-mannosyltransferase (uterus)	N-glycan synthesis	0.8174
447	G13MT_U	Glycolipid 1,3-alpha-D-mannosyltransferase (uterus)	N-glycan synthesis	0.8174
448	G14T10g	beta-N-acetylglucosaminylglycopeptide beta-1,4-galactosyltransferase, Golgi	Keratan sulfate synthesis	0.9081
449	G14T11g	beta-N-acetylglucosaminylglycopeptide beta-1,4-galactosyltransferase, Golgi	Keratan sulfate synthesis	0.9081
450	G14T12g	beta-N-acetylglucosaminylglycopeptide beta-1,4-galactosyltransferase, Golgi	Keratan sulfate synthesis	0.9081
451	G14T13g	beta-N-acetylglucosaminylglycopeptide beta-1,4-galactosyltransferase, Golgi	Keratan sulfate synthesis	0.9081
452	G14T14g	beta-N-acetylglucosaminylglycopeptide beta-1,4-galactosyltransferase, Golgi	Keratan sulfate synthesis	0.9081
453	G14T15g	beta-N-acetylglucosaminylglycopeptide beta-1,4-galactosyltransferase, Golgi	Keratan sulfate synthesis	0.9081
454	G14T16g	beta-N-acetylglucosaminylglycopeptide beta-1,4-galactosyltransferase, Golgi	Keratan sulfate synthesis	0.9081
455	G14T17g	beta-N-acetylglucosaminylglycopeptide beta-1,4-galactosyltransferase, Golgi	Keratan sulfate synthesis	0.9081
456	G14T18g	beta-N-acetylglucosaminylglycopeptide beta-1,4-galactosyltransferase, Golgi	Keratan sulfate synthesis	0.8625
457	G14T19g	beta-N-acetylglucosaminylglycopeptide beta-1,4-galactosyltransferase, Golgi	Keratan sulfate synthesis	0.8625
458	G14T20g	beta-N-acetylglucosaminylglycopeptide beta-1,4-galactosyltransferase, Golgi	Keratan sulfate synthesis	0.8625
459	G14T21g	beta-N-acetylglucosaminylglycopeptide beta-1,4-galactosyltransferase, Golgi	Keratan sulfate synthesis	0.8625
460	G14T2g	beta-N-acetylglucosaminylglycopeptide beta-1,4-galactosyltransferase, Golgi	Keratan sulfate synthesis	0.9081
461	G14T3g	beta-N-acetylglucosaminylglycopeptide beta-1,4-galactosyltransferase, Golgi	Keratan sulfate synthesis	0.9081
462	G14T4g	beta-N-acetylglucosaminylglycopeptide beta-1,4-galactosyltransferase, Golgi	Keratan sulfate synthesis	0.9081
463	G14T5g	beta-N-acetylglucosaminylglycopeptide beta-1,4-galactosyltransferase, Golgi	Keratan sulfate synthesis	0.9081
464	G14T6g	beta-N-acetylglucosaminylglycopeptide beta-1,4-galactosyltransferase, Golgi	Keratan sulfate synthesis	0.9081
465	G14T7g	beta-N-acetylglucosaminylglycopeptide beta-1,4-galactosyltransferase, Golgi	Keratan sulfate synthesis	0.9081
466	G14T8g	beta-N-acetylglucosaminylglycopeptide beta-1,4-galactosyltransferase, Golgi	Keratan sulfate synthesis	0.9081
467	G14T9g	beta-N-acetylglucosaminylglycopeptide beta-1,4-galactosyltransferase, Golgi	Keratan sulfate synthesis	0.9081
468	G14Tg	beta-N-acetylglucosaminylglycopeptide beta-1,4-galactosyltransferase	N-glycan synthesis	0.6861
469	G16MT_U	Glycolipid 1,6-alpha-D-mannosyltransferase (uterus)	N-glycan synthesis	0.8174
470	G3PD1	glycerol-3-phosphate dehydrogenase (NAD)	Glycerophospholipid metabolism	0.954
471	G5SADrm	L-glutamate 5-semialdehyde dehydratase, reversible, mitochondrial	Arginine and Proline Metabolism	0.5254
472	G6PDA	glucosamine-6-phosphate deaminase	Aminosugar metabolism	0.8625
473	G6PDH1rer	glucose-6-phosphate dehydrogenase, endoplasmic reticulum	Pentose phosphate pathway	0.9539
474	G6PDH2rer	glucose 6-phosphate dehydrogenase, endoplasmic reticulum	Pentose phosphate pathway	0.7728
475	GACMTRc	guanidinoacetate N-methyltransferase (c)	Urea cycle	0.954
476	GALASE10ly	beta-galactosidase, lysosomal	Keratan sulfate degradation	0.9081
477	GALASE11ly	beta-galactosidase, lysosomal	Keratan sulfate degradation	0.9081
478	GALASE12ly	beta-galactosidase, lysosomal	Keratan sulfate degradation	0.9081
479	GALASE13ly	beta-galactosidase, lysosomal	Keratan sulfate degradation	0.9081
480	GALASE14ly	beta-galactosidase, lysosomal	Keratan sulfate degradation	0.9081
481	GALASE15ly	beta-galactosidase, lysosomal	Keratan sulfate degradation	0.9081
482	GALASE16ly	beta-galactosidase, lysosomal	Keratan sulfate degradation	0.9081
483	GALASE17ly	beta-galactosidase, lysosomal	Keratan sulfate degradation	1
484	GALASE18ly	beta-galactosidase, lysosomal	Keratan sulfate degradation	1
485	GALASE19ly	beta-galactosidase, lysosomal	Keratan sulfate degradation	0.3556
486	GALASE1ly	beta-galactosidase, lysosomal	N-glycan degradation	0.729
487	GALASE20ly	beta-galactosidase, lysosomal	Keratan sulfate degradation	0.8625
488	GALASE3ly	beta-galactosidase, lysosomal	Keratan sulfate degradation	0.9081
489	GALASE4ly	beta-galactosidase, lysosomal	Keratan sulfate degradation	0.9081
490	GALASE5ly	beta-galactosidase, lysosomal	Keratan sulfate degradation	0.9081
491	GALASE6ly	beta-galactosidase, lysosomal	Keratan sulfate degradation	0.9081
492	GALASE7ly	beta-galactosidase, lysosomal	Keratan sulfate degradation	0.9081
493	GALASE8ly	beta-galactosidase, lysosomal	Keratan sulfate degradation	0.9081
494	GALASE9ly	beta-galactosidase, lysosomal	Keratan sulfate degradation	0.9081
495	GALC	Galactocerebrosidase	Sphingolipid metabolism	0.3263
496	GALGT1	Beta-1,4 N-acetylgalactosaminyltransferase	Sphingolipid metabolism	0.8608
497	GALGT2	Beta-1,4 N-acetylgalactosaminyltransferase	Sphingolipid metabolism	0.1333
498	GALK	galactokinase	Galactose metabolism	0.1689
499	GALNACT1g	UDPGal-chondroitin acetylgalactosaminyltransferase I, Golgi	Chondroitin synthesis	0.1585
500	GALNTg	GalNAc transferase, Golgi apparatus	O-glycan synthesis	0.3556
501	GALOR	D-Galactose:NADP+ 1-oxidoreductase	Galactose metabolism	0.3173
502	GALU	UTP-glucose-1-phosphate uridylyltransferase	Galactose metabolism	0.8174
503	GAPD	glyceraldehyde-3-phosphate dehydrogenase	Glycolysis/gluconeogenesis	0.5254
504	GARFT	phosphoribosylglycinamide formyltransferase	Purine synthesis	0.7728
505	GASNASE2ly	glycosylasparaginase, lysosomal	N-glycan degradation	0.8625
506	GASNASE3ly	glycosylasparaginase, lysosomal	Keratan sulfate degradation	0.9081
507	GASNASEly	glycosylasparaginase, lysosomal	N-glycan degradation	0.729
508	GBA	Glucosylceramidase	Sphingolipid metabolism	0.0941
509	GBAl	Glucosylceramidase	Sphingolipid metabolism	0.0537
510	GCALDD	Glycolaldehyde dehydrogenase	Glyoxylate and dicarboxylate metabolism	0.2482
511	GCC2cm	glycine-cleavage complex (lipoamide), mitochondrial	Glycine, serine, alanine and threonine metabolism	0.6033
512	GCNTg	N-acetyllactosaminide beta-1,6-N-acetylglucosaminyl-transferase	Blood group synthesis	0.1387
513	GF6PTA	glutamine-fructose-6-phosphate transaminase	Aminosugar metabolism	0.8625
514	GFUCS	GDP-L-fucose synthase	Fructose and mannose metabolism	0.0012
515	GGNG	glycogenin self-glucosylation	Starch and sucrose metabolism	0.8625
516	GGT5r	Gamma-glutamyltransferase 5	Eicosanoid metabolism	0.6861
517	GHMT2r	glycine hydroxymethyltransferase, reversible	Glycine, serine, alanine and threonine metabolism	0.1489
518	GHMT2rm	glycine hydroxymethyltransferase, reversible, mitochondrial	Glycine, serine, alanine and threonine metabolism	0.3173
519	GK1	guanylate kinase (GMP:ATP)	Nucleotide interconversion	0.2482
520	GLAl	galactosidase, alpha	Sphingolipid metabolism	0.5292
521	GLB1	Beta-galactosidase	Sphingolipid metabolism	0.0537
522	GLBRAN	1,4-alpha-glucan branching enzyme (glygn1 -> glygn2)	Starch and sucrose metabolism	0.8625
523	GLCAASE1ly	beta-glucuronidase, lysosomal	Heparan sulfate degradation	1
524	GLCAASE8ly	beta-glucuronidase, lysosomal	Hyaluronan metabolism	0.7728
525	GLCAASE9ly	beta-glucuronidase, lysosomal	Hyaluronan metabolism	0.7728
526	GLCAT6g	heparan glucuronyltransferase II	Chondroitin synthesis	0.2501
527	GLCAT7g	heparan glucuronyltransferase II	Chondroitin synthesis	0.6106
528	GLCAT9g	heparan glucuronyltransferase II	Chondroitin synthesis	0.6106
529	GLCNACASE1ly	alpha-N-acetylglucosaminidase, lysosomal	Heparan sulfate degradation	0.939
530	GLCNACPT_U	UDP-GlcNAc:dolichol-phosphate GlcNAc phosphotransferase (uterus)	N-glycan synthesis	0.8174
531	GLCNACT_U	UDP-GlcNAc:N-acetyl-D-glucosaminyl diphosphodolichol N-acetyl-D-glucosaminyltransferase (uterus)	N-glycan synthesis	0.8174
532	GLCNACT1g	alpha-N-acetylglucosaminyltransferase I, Golgi apparatus	Chondroitin synthesis	0.2501
533	GLDBRAN	glycogen debranching enzyme	Starch and sucrose metabolism	0.1842
534	GLGNS1	glycogen synthase (ggn -> glygn1)	Starch and sucrose metabolism	0.8625
535	GLNS	glutamine synthetase	Glutamate metabolism	0.8174
536	GLPASE1	glycogen phosphorylase (glygn2 -> dxtrn)	Starch and sucrose metabolism	0.8625
537	GLPASE2	glycogen phosphorylase (amyls -> glc-D)	Starch and sucrose metabolism	0.8625
538	GLUCYS	Gamma-glutamylcysteine synthetase	Glutathione metabolism	0.4189
539	GLUDxm	glutamate dehydrogenase (NAD) (mitochondrial)	Glutamate metabolism	0.4884
540	GLUDym	glutamate dehydrogenase (NADP), mitochondrial	Glutamate metabolism	0.4884
541	GLUPRT	glutamine phosphoribosyldiphosphate amidotransferase	Purine synthesis	0.7728
542	GLUTCOADHm	glutaryl-CoA dehydrogenase (mitochondria)	Tryptophan metabolism	0.3882
543	GLXO1	glyoxylate oxidase	Glyoxylate and dicarboxylate metabolism	0.7728
544	GLYAMDTRc	glycine amidinotransferase (c)	Urea cycle	0.954
545	GLYATm	glycine C-acetyltransferase	Glycine, serine, alanine and threonine metabolism	0.281
546	GLYCK2	glycerate kinase	Glyoxylate and dicarboxylate metabolism	0.2253
547	GLYCLTDy	Glycolate dehydrogenase (NADP)	Glyoxylate and dicarboxylate metabolism	0.4189
548	GLYCTO1p	Glycolate oxidase, peroxisome	Glyoxylate and dicarboxylate metabolism	0.1333
549	GLYK	glycerol kinase	Glycerophospholipid metabolism	0.3556
550	GLYOp	glycine oxidase, perixosomal	Glycine, serine, alanine and threonine metabolism	0.6861
551	GLYOX	hydroxyacylglutathione hydrolase	Pyruvate metabolism	0.8625
552	GMAND	GDP-D-mannose dehydratase	Fructose and mannose metabolism	0
553	GMPR	GMP reductase	Nucleotide interconversion	0.1489
554	GNDer	phosphogluconate dehydrogenase, endoplasmic reticulum	Pentose phosphate pathway	0.2021
555	GPAM_hs	glycerol-3-phosphate acyltransferase	Triacylglycerol synthesis	0.119
556	GPIAT	glucosaminylphosphatidyl inositol acetyltransferase	Phosphatidylinositol phosphate metabolism	0.954
557	GPIDA2er	glycophosphatidylinositol (GPI) deacylase, endoplasmic reticulum	Phosphatidylinositol phosphate metabolism	0.8625
558	GPIDAer	glycophosphatidylinositol (GPI) deacylase, endoplasmic reticulum	Phosphatidylinositol phosphate metabolism	0.9081
559	GPIMTer_U	GlcN-acylPI mannosyltransferase, endoplasmic reticulum	Phosphatidylinositol phosphate metabolism	0.954
560	GRTT	geranyltranstransferase	Cholesterol metabolism	0.5637
561	GRTTx	geranyltranstransferase	Cholesterol metabolism	0.729
562	GTHDH	Glutathione dehydrogenase (dehydroascorbate reductase)	Vitamin C metabolism	0.6861
563	GTHO	glutathione oxidoreductase	Glutamate metabolism	0.4529
564	GTHOm	glutathione oxidoreductase	Glutamate metabolism	0.4189
565	GTHP	glutathione peroxidase	Glutathione metabolism	0.4884
566	GTHPe	glutathione peroxidase (e)	Glutathione metabolism	1
567	GTHPm	glutathione peroxidase, mitochondria	Glutathione metabolism	0.7728
568	GTHS	glutathione synthetase	Glutathione metabolism	0.4529
569	GTPCI	GTP cyclohydrolase I	Tetrahydrobiopterin metabolism	0.5468
570	GTPCIn	GTP cyclohydrolase I, nuclear	Tetrahydrobiopterin metabolism	0.5468
571	GUACYC	guanylate cyclase	Nucleotide interconversion	0.729
572	GUAD	guanine deaminase	Purine catabolism	0.6149
573	GUAPRT	guanine phosphoribosyltransferase	Nucleotide salvage pathway	0.729
574	GULN3D	L-gulonate 3-dehydrogenase	Pentose phosphate pathway	0.4884
575	GULNDer	gulonate dehydrogenase, endoplasmic reticulum	Pentose phosphate pathway	0.5637
576	H2CO3D	carboxylic acid dissociation	Miscellaneous	0.729
577	H2CO3Dm	carboxylic acid dissociation	Miscellaneous	0.1842
578	H2ETer	H2 phosphoethanolaminyl transferase, endoplasmic reticulum	Phosphatidylinositol phosphate metabolism	0.8625
579	H2MTer_U	H2 mannosyltransferase, endoplasmic reticulum	Phosphatidylinositol phosphate metabolism	0.6442
580	H2O2syn	Hydrogen peroxide synthesis (NADPH dependent)	Tyrosine metabolism	0.7728
581	H3ETer	H3 phosphoethanolaminyl transferase, endoplasmic reticulum	Phosphatidylinositol phosphate metabolism	0.7728
582	H3MTer_U	H3 mannosyltransferase, endoplasmic reticulum	Phosphatidylinositol phosphate metabolism	0.6033
583	H4ET3er	H4 phosphoethanolaminyl transferase, endoplasmic reticulum	Phosphatidylinositol phosphate metabolism	0.4529
584	H4ETer	H4 phosphoethanolaminyl transferase, endoplasmic reticulum	Phosphatidylinositol phosphate metabolism	0.5637
585	H5MTer_U	H5 mannosyltransferase, endoplasmic reticulum	Phosphatidylinositol phosphate metabolism	0.8625
586	H6_ET2er	H6 phosphoethanolaminyl transferase, endoplasmic reticulum	Phosphatidylinositol phosphate metabolism	0.5637
587	H6ET3er	H6 phosphoethanolaminyl transferase, endoplasmic reticulum	Phosphatidylinositol phosphate metabolism	0.6033
588	H6_ETer	H6 phosphoethanolaminyl transferase, endoplasmic reticulum	Phosphatidylinositol phosphate metabolism	0.9081
589	H7ET2er	H7 phosphoethanolaminyl transferase, endoplasmic reticulum	Phosphatidylinositol phosphate metabolism	0.9074
590	H7_ETer	H7 phosphoethanolaminyl transferase, endoplasmic reticulum	Phosphatidylinositol phosphate metabolism	0.5637
591	H7_TAer	H7 transamidase, endoplasmic reticulum	Phosphatidylinositol phosphate metabolism	0.8625
592	H8TAer	H8 transamidase, endoplasmic reticulum	Phosphatidylinositol phosphate metabolism	0.9081
593	HACD1m	3-hydroxyacyl-CoA dehydrogenase (acetoacetyl-CoA) (mitochondria)	Tryptophan metabolism	0.0567
594	HACD9m	3-hydroxyacyl-CoA dehydrogenase (2-Methylacetoacetyl-CoA), mitochondrial	Valine, leucine, and isoleucine metabolism	0.5254
595	HBZOPT10m	Hydroxybenzoate Decaprenyltransferase	Ubiquinone synthesis	0.0433
596	HEX1	hexokinase (D-glucose:ATP)	Glycolysis/gluconeogenesis	0.8625
597	HEX10	hexokinase (D-glucosamine:ATP)	Aminosugar metabolism	0.0496
598	HEX4	hexokinase (D-mannose:ATP)	Fructose and mannose metabolism	1
599	HEX7	hexokinase (D-fructose:ATP)	Fructose and mannose metabolism	0.0377
600	HGNTOR	Homogentisate:oxygen 1,2-oxidoreductase (decyclizing)	Tyrosine metabolism	0.3263
601	HIBDm	3-hydroxyisobutyrate dehydrogenase, mitochondrial	Valine, leucine, and isoleucine metabolism	0.2253
602	HMBS	hydroxymethylbilane synthase	Heme synthesis	0.0941
603	HMGCOASi	Hydroxymethylglutaryl CoA synthase (ir)	Cholesterol metabolism	0.3263
604	HMGCOASim	Hydroxymethylglutaryl CoA synthase (ir)	Cholesterol metabolism	0.4189
605	HMGLm	hydroxymethylglutaryl-CoA lyase	Cholesterol metabolism	0.8625
606	HMGLx	hydroxymethylglutaryl-CoA lyase	Cholesterol metabolism	0.6861
607	HOXG	Heme oxygenase 1	Heme degradation	0.0833
608	HPCLx	2-hydroxyphytanoyl-CoA lyase	Fatty acid oxidation	0.6257
609	HPDCACRNCPT1	carnitine fatty-acyl transferase	Fatty acid oxidation	0.9081
610	HPDCACRNCPT2	heptadecanoate transport into the mitochondria	Fatty acid oxidation	0.9081
611	HPYRDC	hydroxypyruvate decarboxylase	Glyoxylate and dicarboxylate metabolism	0.2482
612	HPYRR2x	hydroxypyruvate reductase (NADH)	Glyoxylate and dicarboxylate metabolism	0.729
613	HPYRRy	Hydroxypyruvate reductase (NADPH)	Glyoxylate and dicarboxylate metabolism	0.3556
614	HSD11B1r	11-beta-hydroxysteroid dehydrogenase type 1	Steroid metabolism	0.9486
615	HSD11B2r	11-beta-hydroxysteroid dehydrogenase type 2	Steroid metabolism	0.9486
616	HSD17B1	testicular 17-beta-hydroxysteroid dehydrogenase	Steroid metabolism	0.729
617	HSD17B42x	hydroxysteroid (17-beta) dehydrogenase 4	Bile acid synthesis	0.5254
618	HSD17B4x	hydroxysteroid (17-beta) dehydrogenase 4	Bile acid synthesis	0.6861
619	HSD17B7r	testicular 17-beta-hydroxysteroid dehydrogenase	Steroid metabolism	0.3263
620	HSD17B8r	17-beta-hydroxysteroid dehydrogenase	Steroid metabolism	0.6442
621	HSD17B9r	17-beta-hydroxysteroid dehydrogenase (type 7)	Steroid metabolism	0.1662
622	HSD3A1r	3 alpha-hydroxysteroid dehydrogenase (type 3)	Steroid metabolism	0.4973
623	HSD3B7P	hydroxy-delta-5-steroid dehydrogenase, 3 beta- and steroid delta-isomerase 7	Bile acid synthesis	0.5468
624	HXPRT	hypoxanthine phosphoribosyltransferase (Hypoxanthine)	Nucleotide salvage pathway	0.2482
625	HYPTROX	Hypotaurine oxidase	Taurine and hypotaurine metabolism	0.5693
626	ICDHxm	Isocitrate dehydrogenase (NAD+)	Citric acid cycle	0.3263
627	ICDHy	isocitrate dehydrogenase (NADP)	Citric acid cycle	0.9081
628	ICDHyp	Isocitrate dehydrogenase (NADP+)	Citric acid cycle	0.106
629	ICDHyrm	Isocitrate dehydrogenase (NADP+)	Citric acid cycle	0.0111
630	ILETA	isoleucine transaminase	Valine, leucine, and isoleucine metabolism	0.233
631	ILETAm	isoleucine transaminase, mitochondrial	Valine, leucine, and isoleucine metabolism	0.2482
632	IMPC	IMP cyclohydrolase	Purine synthesis	0.7728
633	IMPD	IMP dehydrogenase	Nucleotide interconversion	0.8625
634	IPDDIx	isopentenyl-diphosphate D-isomerase	Cholesterol metabolism	0.729
635	ITCOAL1m	Itaconate--CoA ligase (GDP-forming), mitochondrial	C5-branched dibasic acid metabolism	0.1489
636	ITCOALm	Itaconate--CoA ligase (ADP-forming), mitochondrial	C5-branched dibasic acid metabolism	0.1489
637	KYN	kynureninase	Tryptophan metabolism	0.3527
638	LACZe	b-galactosidase, extracellular	Galactose metabolism	0.6824
639	LALDO	D-Lactaldehyde:NAD+ oxidoreductase (glutathione-formylating)	Pyruvate metabolism	0.1659
640	LALDO2x	D-Lactaldehyde:NAD+ 1-oxidoreductase	Pyruvate metabolism	0.9081
641	LAPCOAl	lysosomal acid phosphorylase (CoA)	CoA catabolism	0.3556
642	LCADi	lactaldehyde dehydrogenase	Pyruvate metabolism	0.1659
643	LCADi_D	lactaldehyde dehydrogenase	Pyruvate metabolism	0.1489
644	LCYSTAT	L-Cysteate:2-oxoglutarate aminotransferase	Methionine and cysteine metabolism	0.1747
645	LCYSTCBOXL	3-Sulfoalanine carboxy-lyase	Taurine and hypotaurine metabolism	0.7737
646	LDH_L	L-lactate dehydrogenase	Glycolysis/gluconeogenesis	0.0647
647	LEUTA	leucine transaminase	Valine, leucine, and isoleucine metabolism	0.5058
648	LEUTAm	leucine transaminase, mitochondrial	Valine, leucine, and isoleucine metabolism	0.2422
649	LFORKYNHYD	L-Formylkynurenine hydrolase	Tryptophan metabolism	0.2882
650	LGTHL	lactoylglutathione lyase	Pyruvate metabolism	0.6442
651	LNELDCCPT1	carnitine O-palmitoyltransferase	Fatty acid oxidation	0.6861
652	LNELDCCPT2	carnitine transferase	Fatty acid oxidation	0.204
653	LNLCCPT1	carnitine O-palmitoyltransferase	Fatty acid oxidation	0.0735
654	LNLCCPT2	carnitine transferase	Fatty acid oxidation	0.0735
655	LNLNCACPT1	carnitine O-palmitoyltransferase	Fatty acid oxidation	0.204
656	LNLNCACPT2	carnitine transferase	Fatty acid oxidation	0.204
657	LNLNCGCPT1	carnitine O-palmitoyltransferase	Fatty acid oxidation	0.8174
658	LNLNCGCPT2	carnitine transferase	Fatty acid oxidation	0.8174
659	LNSTLSr	lanosterol synthase	Cholesterol metabolism	0.729
660	LPS	lipase	Triacylglycerol synthesis	0.2727
661	LPS2	lipase	Triacylglycerol synthesis	0.0567
662	LPS3	lipase	Triacylglycerol synthesis	0.6033
663	LPSe	lipase	Triacylglycerol synthesis	0.1489
664	LSTO1r	Lathosterol oxidase	Cholesterol metabolism	0.3556
665	LSTO2r	Lathosterol oxidase	Cholesterol metabolism	0.4189
666	LTA4H	Leukotriene A-4 hydrolase	Eicosanoid metabolism	0.6861
667	LTC4Sr	Leukotriene C4 synthase	Eicosanoid metabolism	0.6861
668	M1316Mg	mannosyl-oligosaccharide 1,3-1,6-alpha-mannosidase	N-glycan synthesis	0.8174
669	M13N2Tg	alpha-1,3-mannosyl-glycoprotein 2-beta-N-acetylglucosaminyltransferase	N-glycan synthesis	0.8174
670	M14NTg	beta-1,4-mannosyl-glycoprotein 4-beta-N-acetylglucosaminyltransferase	N-glycan synthesis	0.6861
671	M16NTg	alpha-1,6-mannosyl-glycoprotein 2-beta-N-acetylglucosaminyltransferase	N-glycan synthesis	0.8174
672	MACACI	maleylacetoacetate isomerase	Tyrosine metabolism	0.3263
673	MACOXO	3-Methylimidazole acetaldehyde:NAD+ oxidoreductase	Histidine metabolism	0.2482
674	MALT	alpha-glucosidase	Starch and sucrose metabolism	0.9094
675	MAN1PT2	mannose-1-phosphate guanylyltransferase (GDP)	Fructose and mannose metabolism	0.6442
676	MAN6PI	mannose-6-phosphate isomerase	Fructose and mannose metabolism	0.5637
677	MAOX	Methylamine oxidase	Tyrosine metabolism	0.2253
678	MCCCrm	methylcrotonoyl-CoA carboxylase, mitochondrial	Valine, leucine, and isoleucine metabolism	0.0433
679	MCD	Malonyl-CoA Decarboxylase cytoplasmic	Fatty acid oxidation	0.0056
680	MCDm	Malonyl-CoA Decarboxylase, mitochondrial	Fatty acid oxidation	0.7728
681	MCDp	Malonyl-CoA Decarboxylase peroxisomal	Fatty acid oxidation	0.0496
682	MCITS	2-methylcitrate synthase	Propanoate metabolism	0.0302
683	MCPST	3-mercaptopyruvate sulfurtransferase	Methionine and cysteine metabolism	0.5254
684	MDH	malate dehydrogenase	Citric acid cycle	0.2987
685	MDHm	malate dehydrogenase, mitochondrial	Citric acid cycle	0.2727
686	ME1m	malic enzyme (NAD), mitochondrial	Pyruvate metabolism	0.8625
687	ME2	malic enzyme (NADP)	Pyruvate metabolism	0.729
688	ME2m	malic enzyme (NADP), mitochondrial	Pyruvate metabolism	0.2987
689	METAT	methionine adenosyltransferase	Methionine and cysteine metabolism	0.2482
690	METS	methionine synthase	Methionine and cysteine metabolism	0.5254
691	MEVK1x	mevalonate kinase (atp)	Cholesterol metabolism	0.4189
692	MG1er	mannosyl-oligosaccharide glucosidase, endoplasmic reticulum	N-glycan synthesis	0.8174
693	MG2er	mannosyl-oligosaccharide glucosidase, endoplasmic reticulum	N-glycan synthesis	0.8174
694	MG3er	mannosyl-oligosaccharide glucosidase, endoplasmic reticulum	N-glycan synthesis	0.8174
695	MGCHrm	methylglutaconyl-CoA hydratase (reversible), mitochondrial	Valine, leucine, and isoleucine metabolism	0.0433
696	MGSA	methylglyoxal synthase	Pyruvate metabolism	0.0094
697	MGSA2	methyglyoxylate synthase 2 (from g3p)	Pyruvate metabolism	0.0567
698	MHISOR	N-Methylhistamine:oxygen oxidoreductase (deaminating)	Histidine metabolism	0.2482
699	MI13456PK	inositol-1,3,4,5,6-pentakisphosphate 2-kinase	Inositol phosphate metabolism	0.6861
700	MI1345PP	inositol-1,3,4,5-trisphosphate 5-phosphatase	Inositol phosphate metabolism	0.1842
701	MI134PP	inositol-1,3,4-trisphosphate 1-phosphatase	Inositol phosphate metabolism	0.1842
702	MI145PK	inositol-1,4,5-trisphosphate 3-kinase	Inositol phosphate metabolism	0.1842
703	MI145PP	inositol-1,4,5-trisphosphate 5-phosphatase	Inositol phosphate metabolism	0.5254
704	MI14PP	inositol-1,4-bisphosphate 1-phosphatase	Inositol phosphate metabolism	0.6442
705	MI1PP	myo-inositol 1-phosphatase	Inositol phosphate metabolism	0.2727
706	MI34PP	inositol-3,4-bisphosphate 4-phosphatase	Inositol phosphate metabolism	0.1842
707	MI3PP	myo-inositol 3-phosphatase	Inositol phosphate metabolism	0.1842
708	MI4PP	myo-inositol 4-phosphatase	Inositol phosphate metabolism	0.6442
709	MM5ag	mannosyl-oligosaccharide 1,2-alpha-mannosidase, Golgi apparatus	N-glycan synthesis	0.2482
710	MM5bg	mannosyl-oligosaccharide 1,2-alpha-mannosidase, Golgi apparatus	N-glycan synthesis	0.9081
711	MM5cg	mannosyl-oligosaccharide 1,2-alpha-mannosidase, Golgi apparatus	N-glycan synthesis	0.3865
712	MM6ag	mannosyl-oligosaccharide 1,2-alpha-mannosidase, Golgi apparatus	N-glycan synthesis	0.7053
713	MM6B1ag	mannosyl-oligosaccharide 1,2-alpha-mannosidase, Golgi apparatus	N-glycan synthesis	0.5637
714	MM6B1bg	mannosyl-oligosaccharide 1,2-alpha-mannosidase, Golgi apparatus	N-glycan synthesis	0.7193
715	MM6B2g	mannosyl-oligosaccharide 1,2-alpha-mannosidase, Golgi apparatus	N-glycan synthesis	0.3865
716	MM6bg	mannosyl-oligosaccharide 1,2-alpha-mannosidase, Golgi apparatus	N-glycan synthesis	0.5637
717	MM7Ag	mannosyl-oligosaccharide 1,2-alpha-mannosidase, Golgi apparatus	N-glycan synthesis	0.7053
718	MM7B1g	mannosyl-oligosaccharide 1,2-alpha-mannosidase, Golgi apparatus	N-glycan synthesis	0.5637
719	MM7B2g	mannosyl-oligosaccharide 1,2-alpha-mannosidase, Golgi apparatus	N-glycan synthesis	0.6442
720	MM7Cag	mannosyl-oligosaccharide 1,2-alpha-mannosidase, Golgi apparatus	N-glycan synthesis	0.1933
721	MM7Cbg	mannosyl-oligosaccharide 1,2-alpha-mannosidase, Golgi apparatus	N-glycan synthesis	0.5637
722	MM8Ag	mannosyl-oligosaccharide 1,2-alpha-mannosidase, Golgi apparatus	N-glycan synthesis	0.4529
723	MM8Ber	mannosyl-oligosaccharide 1,2-alpha-mannosidase, endoplasmic reticulum	N-glycan synthesis	0.8625
724	MM8Cg	mannosyl-oligosaccharide 1,2-alpha-mannosidase, Golgi apparatus	N-glycan synthesis	0.5637
725	MMCDm	Methylmalonyl-CoA decarboxylase, mitochondrial	Valine, leucine, and isoleucine metabolism	0.9081
726	MMEm	methylmalonyl-CoA epimerase/racemase	Valine, leucine, and isoleucine metabolism	1
727	MMMm	methylmalonyl-CoA mutase	Valine, leucine, and isoleucine metabolism	1
728	MMSAD1m	methylmalonate-semialdehyde dehydrogenase	Valine, leucine, and isoleucine metabolism	0.3865
729	MMSAD3m	methylmalonate-semialdehyde dehydrogenase (malonic semialdehyde), mitochondrial	Propanoate metabolism	0.5254
730	MOGAT	monoacylglycerol acyltransferase	Triacylglycerol synthesis	0.954
731	MTHFC	methenyltetrahydrofolate cyclohydrolase	Folate metabolism	0.8174
732	MTHFCm	methenyltetrahydrifikate cyclohydrolase, mitochondrial	Folate metabolism	0.9531
733	MTHFD	methylenetetrahydrofolate dehydrogenase (NADP)	Folate metabolism	0.8625
734	MTHFD2	methylenetetrahydrofolate dehydrogenase (NAD)	Folate metabolism	0.4884
735	MTHFD2m	methylenetetrahydrofolate dehydrogenase (NAD), mitochondrial	Folate metabolism	0.4529
736	MTHFDm	methylenetetrahydrofolate dehydrogenase (NADP), mitochondrial	Folate metabolism	0.4529
737	N3Tg	N-acetylgalactosamine 3-beta-galactosyltransferase, Golgi apparatus	O-glycan synthesis	0.9081
738	N4Tg	N-acetylgalactosamine 4-beta-galactosyltransferase, Golgi apparatus	O-glycan synthesis	0.1842
739	NACASPAH	N-Acetyl-L-aspartate amidohydrolase	Alanine and aspartate metabolism	0.0647
740	NACHEX10ly	beta-N-acetylhexosaminidase, lysosomal	Keratan sulfate degradation	0.9081
741	NACHEX11ly	beta-N-acetylhexosaminidase, lysosomal	Keratan sulfate degradation	0.9081
742	NACHEX12ly	beta-N-acetylhexosaminidase, lysosomal	Keratan sulfate degradation	0.9081
743	NACHEX13ly	beta-N-acetylhexosaminidase, lysosomal	Keratan sulfate degradation	0.9081
744	NACHEX14ly	beta-N-acetylhexosaminidase, lysosomal	Keratan sulfate degradation	0.9081
745	NACHEX15ly	beta-N-acetylhexosaminidase, lysosomal	Keratan sulfate degradation	0.9081
746	NACHEX16ly	beta-N-acetylhexosaminidase, lysosomal	Keratan sulfate degradation	0.9081
747	NACHEX17ly	beta-N-acetylhexosaminidase, lysosomal	Keratan sulfate degradation	0.9081
748	NACHEX18ly	beta-N-acetylhexosaminidase, lysosomal	Keratan sulfate degradation	0.9081
749	NACHEX19ly	beta-N-acetylhexosaminidase, lysosomal	Keratan sulfate degradation	0.9081
750	NACHEX20ly	beta-N-acetylhexosaminidase, lysosomal	Keratan sulfate degradation	0.9081
751	NACHEX21ly	beta-N-acetylhexosaminidase, lysosomal	Keratan sulfate degradation	0.9081
752	NACHEX22ly	beta-N-acetylhexosaminidase, lysosomal	Keratan sulfate degradation	0.9081
753	NACHEX23ly	beta-N-acetylhexosaminidase, lysosomal	Keratan sulfate degradation	0.9081
754	NACHEX24ly	beta-N-acetylhexosaminidase, lysosomal	Keratan sulfate degradation	1
755	NACHEX25ly	beta-N-acetylhexosaminidase, lysosomal	Keratan sulfate degradation	1
756	NACHEX26ly	beta-N-acetylhexosaminidase, lysosomal	Keratan sulfate degradation	0.8625
757	NACHEX27ly	beta-N-acetylhexosaminidase, lysosomal	Hyaluronan metabolism	0.7728
758	NADN	NAD nucleosidase	NAD metabolism	0.4529
759	NADNe	NAD nucleosidase,extracellular	NAD metabolism	0.5564
760	NADPNe	NADP nucleosidase,extracellular	NAD metabolism	0.638
761	NAGA2ly	N-acetylgalactosaminidase, alpha-	Keratan sulfate degradation	0.3556
762	NAGLCAly	N-acetylglucosaminidase, lysosomal	Keratan sulfate degradation	0.3556
763	NBAHH_ir	Nalpha-(beta-alanyl)-L-histidine hydrolase IR	beta-Alanine metabolism	0.5254
764	NDP6	nucleoside-diphosphatase (dCDP)	Nucleotide interconversion	0.204
765	NDP7er	nucleoside-diphosphatase (UDP), endoplasmic reticulum	Nucleotide interconversion	0.954
766	NDP7g	nucleoside-diphosphatase (UDP), Golgi apparatus	Nucleotide interconversion	0.0111
767	NDPK1	nucleoside-diphosphate kinase (ATP:GDP)	Nucleotide interconversion	0.4529
768	NDPK1m	nucleoside-diphosphate kinase (ATP:GDP), mitochondrial	Nucleotide interconversion	0.0494
769	NDPK2	nucleoside-diphosphate kinase (ATP:UDP)	Nucleotide interconversion	0.106
770	NDPK3	nucleoside-diphosphate kinase (ATP:CDP)	Nucleotide interconversion	0.3263
771	NDPK3m	nucleoside-diphosphate kinase (ATP:CDP), mitochondrial	Nucleotide interconversion	0.0377
772	NDPK4	nucleoside-diphosphate kinase (ATP:dTDP)	Nucleotide interconversion	0.1333
773	NDPK4m	nucleoside-diphosphate kinase (ATP:dTDP), mitochondrial	Nucleotide interconversion	0.3552
774	NDPK5	Nucleoside-diphosphate kinase (ATP:dGDP)	Nucleotide interconversion	0.1659
775	NDPK5m	nucleoside-diphosphate kinase (ATP:dGDP), mitochondrial	Nucleotide interconversion	0.488
776	NDPK6	Nucleoside-diphosphate kinase (ATP:dUDP)	Nucleotide interconversion	0.106
777	NDPK6m	nucleoside-diphosphate kinase (ATP:dUDP), mitochondrial	Nucleotide interconversion	0.8625
778	NDPK6n	nucleoside-diphosphate kinase (ATP:dUDP), nuclear	Nucleotide interconversion	0.013
779	NDPK7	nucleoside-diphosphate kinase (ATP:dCDP)	Nucleotide interconversion	0.3556
780	NDPK7m	nucleoside-diphosphate kinase (ATP:dCDP), mitochondrial	Nucleotide interconversion	0.8624
781	NDPK8m	nucleoside-diphosphate kinase (ATP:dADP), mitochondrial	Nucleotide interconversion	0.4525
782	NDPK9	nucleoside-diphosphate kinase (ATP:IDP)	Nucleotide interconversion	0.6442
783	NICRNS	NICRNS	NAD metabolism	0.119
784	NMNATr	nicotinamide-nucleotide adenylyltransferase	NAD metabolism	0.4529
785	NMNS	NMN synthetase	NAD metabolism	0.1842
786	NNATr	nicotinate-nucleotide adenylyltransferase	NAD metabolism	0.9081
787	NNMT	Nicotinamide N-methyltransferase	NAD metabolism	0.0941
788	NORANMT	noradrenaline N-methyltransferase	Tyrosine metabolism	0.119
789	NP1	nucleotide phosphatase	NAD metabolism	0.0941
790	NT5C	Nicotinate D-ribonucleotide phosphohydrolase	NAD metabolism	0.9081
791	NTD10	5-nucleotidase (XMP)	Nucleotide interconversion	0.1659
792	NTD11	5-nucleotidase (IMP)	Purine catabolism	0.6442
793	NTD1m	5-nucleotidase (dUMP),mitochondrial	Nucleotide interconversion	0.8625
794	NTD3	5-nucleotidase (dCMP)	Pyrimidine catabolism	0.0941
795	NTD4	5-nucleotidase (CMP)	Pyrimidine catabolism	0.106
796	NTD5	5-nucleotidase (dTMP)	Pyrimidine catabolism	0.8625
797	NTD5m	5-nucleotidase (dTMP), mitochondrial	Nucleotide interconversion	0.9516
798	NTD6	5-nucleotidase (dAMP)	Nucleotide interconversion	0.5637
799	NTD7	5-nucleotidase (AMP)	Nucleotide interconversion	0.1489
800	NTD8	5-nucleotidase (dGMP)	Nucleotide interconversion	0.6033
801	NTD9	5-nucleotidase (GMP)	Nucleotide interconversion	0.0243
802	O16G2e	oligo-1,6-glucosidase (strch2 ->strch3), extracellular	Starch and sucrose metabolism	0.281
803	OCBTm	ornithine carbamoyltransferase, irreversible	Urea cycle	0.3828
804	OCOAT1m	3-oxoacid CoA-transferase	Valine, leucine, and isoleucine metabolism	0.0833
805	OIVD1m	2-oxoisovalerate dehydrogenase (acylating; 4-methyl-2-oxopentaoate), mitochondrial	Valine, leucine, and isoleucine metabolism	0.954
806	OIVD2m	2-oxoisovalerate dehydrogenase (acylating; 3-methyl-2-oxobutanoate), mitochondrial	Valine, leucine, and isoleucine metabolism	0.2253
807	OIVD3m	2-oxoisovalerate dehydrogenase (acylating; 3-methyl-2-oxopentanoate), mitochondrial	Valine, leucine, and isoleucine metabolism	0.729
808	ORNDC	Ornithine Decarboxylase	Urea cycle	0.954
809	ORNTArm	ornithine transaminase reversible (m)	Urea cycle	0.5637
810	P45027A11m	5-beta-cholestane-3-alpha,7-alpha,12-alpha-triol 27-hydroxylase	Bile acid synthesis	0.4884
811	P45027A12m	5-beta-cholestane-3-alpha,7-alpha,12-alpha-triol 27-hydroxylase	Bile acid synthesis	0.2727
812	P45027A13m	5-beta-cholestane-3-alpha,7-alpha,12-alpha-triol 27-hydroxylase	Bile acid synthesis	0.8625
813	P45027A14m	5-beta-cytochrome P450, family 27, subfamily A, polypeptide 1	Bile acid synthesis	0.9081
814	P45027A15m	5-beta-cytochrome P450, family 27, subfamily A, polypeptide 1	Bile acid synthesis	0.7728
815	P45027A16m	Cytochrome P450 27	Bile acid synthesis	0.7728
816	P45027A1m	Cytochrome P450 27	Bile acid synthesis	0.5637
817	P4507B12r	oxysterol 7alpha-hydroxylase	Bile acid synthesis	0.3263
818	P4508B13r	sterol 12-alpha-hydroxylase (nadh)	Bile acid synthesis	0.106
819	P450LTB4r	cytochrome p450 leukotriene B4	Eicosanoid metabolism	0.4529
820	P5CDm	1-pyrroline-5-carboxylate dehydrogenase, mitochondrial	Glutamate metabolism	0.2727
821	P5CRm	pyrroline-5-carboxylate reductase (m)	Arginine and Proline Metabolism	0.729
822	PACCOAL	phenylacetate-CoA ligase	Phenylalanine metabolism	0.3263
823	PCHOLP_hs	choline phosphatase	Glycerophospholipid metabolism	0.954
824	PCHOLPm_hs	choline phosphatase	Glycerophospholipid metabolism	0.0647
825	PCm	pyruvate carboxylase	Pyruvate metabolism	0.2253
826	PDE1	3,5-cyclic-nucleotide phosphodiesterase	Nucleotide interconversion	0.8174
827	PDE4	3,5-cyclic-nucleotide phosphodiesterase	Nucleotide interconversion	0.9768
828	PDHm	pyruvate dehydrogenase	Glycolysis/gluconeogenesis	0.2482
829	PDX5PO	pyridoxine 5-phosphate oxidase	Vitamin B6 metabolism	0.5254
830	PEAMNO	Phenethylamine oxidase	Phenylalanine metabolism	0.3263
831	PETOHMm_hs	phosphatidylethanolamine N-methyltransferase	Glycerophospholipid metabolism	0.013
832	PFK	phosphofructokinase	Glycolysis/gluconeogenesis	0.3556
833	PFK26	6-phosphofructo-2-kinase	Fructose and mannose metabolism	0.5637
834	PGCD	phosphoglycerate dehydrogenase	Glycine, serine, alanine and threonine metabolism	0.6216
835	PGI	glucose-6-phosphate isomerase	Glycolysis/gluconeogenesis	0.6861
836	PGK	phosphoglycerate kinase	Glycolysis/gluconeogenesis	0.3556
837	PGLer	6-phosphogluconolactonase, endoplasmic reticulum	Pentose phosphate pathway	0.2021
838	PGM	phosphoglycerate mutase	Glycolysis/gluconeogenesis	0.954
839	PGMT	phosphoglucomutase	Glycolysis/gluconeogenesis	0.729
840	PGPP_hs	Phosphatidylglycerol phosphate phosphatase (homo sapiens)	Glycerophospholipid metabolism	0.7728
841	PGPPT	phosphatidyl-CMP: glycerophosphate phosphatidyltransferase	Glycerophospholipid metabolism	0.7728
842	PHACCOAGLNAC	Phenylacetyl-CoA:L-glutamine alpha-N-phenylacetyltransferase	Phenylalanine metabolism	0.3263
843	PHCDm	L-1-pyrroline-3-hydroxy-5-carboxylate dehydrogenase	Arginine and Proline Metabolism	0.3556
844	PHETA1	phenylalanine transaminase	Phenylalanine metabolism	0.952
845	PHETHPTOX2	L-Phenylalanine,tetrahydrobiopterin:oxygen oxidoreductase (4-hydroxylating)	Phenylalanine metabolism	0.3865
846	PHYCBOXL	L-Phenylalanine carboxy-lyase	Phenylalanine metabolism	0.3263
847	PHYHx	Phytanoyl-CoA dioxygenase, peroxisomal	Fatty acid oxidation	0.8174
848	PI345P3P	phosphatidylinositol-3,4,5-trisphosphate 3-phosphatase	Inositol phosphate metabolism	0.8625
849	PI345P3Pn	phosphatidylinositol-3,4,5-trisphosphate 3-phosphatase, nuclear	Inositol phosphate metabolism	0.7728
850	PI345P5P	phosphatidylinositol-3,4,5-trisphosphate 5-phosphatase	Inositol phosphate metabolism	0.6442
851	PI34P5K	phosphatidylinositol 3,4-bisphosphate 5-kinase	Inositol phosphate metabolism	0.5254
852	PI3P4K	phosphatidylinositol 3-phosphate 4-kinase	Inositol phosphate metabolism	0.954
853	PI3P5K	phosphatidylinositol 3-phosphate 5-kinase	Inositol phosphate metabolism	0.729
854	PI45P3K	phosphatidylinositol 4,5-bisphosphate 3-kinase	Inositol phosphate metabolism	0.9081
855	PI45P3Kn	phosphatidylinositol 4,5-bisphosphate 3-kinase, nuclear	Inositol phosphate metabolism	0.7728
856	PI45P4P	phosphatidylinositol-4,5-bisphosphate 4-phosphatase	Inositol phosphate metabolism	0.4884
857	PI45P5P	phosphatidylinositol-4,5-bisphosphate 5-phosphatase	Inositol phosphate metabolism	0.6442
858	PI45P5Pn	phosphatidylinositol-4,5-bisphosphate 5-phosphatase, nuclear	Inositol phosphate metabolism	0.2253
859	PI45PLC	phosphatidylinositol 4,5-bisphosphate phospholipase C	Inositol phosphate metabolism	0.2727
860	PI4P3K	phosphatidylinositol 4-phosphate 3-kinase	Inositol phosphate metabolism	0.8625
861	PI4P5K	phosphatidylinositol 4-phosphate 5-kinase	Glycerophospholipid metabolism	0.0433
862	PI4P5Kn	phosphatidylinositol 4-phosphate 5-kinase, nuclear	Inositol phosphate metabolism	0.8625
863	PI4PLC	phosphatidylinositol 4-phosphate phospholipase C	Inositol phosphate metabolism	1
864	PI4PP	phosphatidylinositol-4-phosphate 4-phosphatase	Inositol phosphate metabolism	0.0735
865	PI5P3K	phosphatidylinositol-5-phosphate 3-kinase	Inositol phosphate metabolism	0.6442
866	PI5P4K	phosphatidylinositol-5-phosphate 4-kinase	Inositol phosphate metabolism	0.729
867	PIACGT	phosphatidylinositol N-acetylglucosaminyltransferase	Phosphatidylinositol phosphate metabolism	0.729
868	PIK3	phosphatidylinositol 3-kinase	Inositol phosphate metabolism	0.6033
869	PIK4	phosphatidylinositol 4-kinase	Glycerophospholipid metabolism	0.0153
870	PIK5	phosphatidylinositol 5-kinase	Inositol phosphate metabolism	0.8625
871	PIPLC	phosphatidylinositol phospholipase C	Inositol phosphate metabolism	0.119
872	PLA2_2	phospholipase A2	Glycerophospholipid metabolism	0.8174
873	PLA2_2e	phospholipase A2	Glycerophospholipid metabolism	0.6442
874	PMANM	phosphomannomutase	Fructose and mannose metabolism	0.5254
875	PMEVKx	phosphomevalonate kinase	Cholesterol metabolism	0.4189
876	PMI1346PH	diphosphoinositol-1,3,4,6-tetrakisphosphate diphosphohydrolase	Inositol phosphate metabolism	0.4884
877	PMI1346PHn	diphosphoinositol-1,3,4,6-tetrakisphosphate diphosphohydrolase, nucleus	Inositol phosphate metabolism	0.9081
878	PNP	purine-nucleoside phosphorylase	NAD metabolism	0.7728
879	PNTK	pantothenate kinase	CoA synthesis	0.3556
880	PPA	inorganic diphosphatase	Oxidative phosphorylation	0.3865
881	PPAer	inorganic diphosphatase, endoplasmic reticulum	Miscellaneous	0.3865
882	PPAm	inorganic diphosphatase	Oxidative phosphorylation	0.6861
883	PPAP	phosphatidic acid phosphatase	Triacylglycerol synthesis	0.0327
884	PPBNGS	porphobilinogen synthase	Heme synthesis	0.0941
885	PPCDC	phosphopantothenoylcysteine decarboxylase	CoA synthesis	0.2727
886	PPCOACm	Propionyl-CoA carboxylase, mitochondrial	Valine, leucine, and isoleucine metabolism	0.9081
887	PPCOAOm	Propanoyl-CoA:FAD 2,3-oxidoreductase, mitochondrial	Propanoate metabolism	0.6442
888	PPDOx	Propane-1,2-diol:NAD+ 1-oxidoreductase	Pyruvate metabolism	0.3173
889	PPDOy	Propane-1,2-diol:NADP+ 1-oxidoreductase	Pyruvate metabolism	0.3173
890	PPM	phosphopentomutase	Pentose phosphate pathway	0.8174
891	PPNCL3	phosphopantothenate-cysteine ligase	CoA synthesis	0.729
892	PPPGOm	protoporphyrinogen oxidase, mitochondrial	Heme synthesis	0.0941
893	PRAGSr	phosphoribosylglycinamide synthase	Purine synthesis	0.7728
894	PRDX	Peroxidase (multiple substrates)	Miscellaneous	0.6861
895	PRFGS	phosphoribosylformylglycinamidine synthase	Purine synthesis	0.7728
896	PRPNCOAHYDm	Propenoyl-CoA hydrolase (m)	beta-Alanine metabolism	0.6442
897	PRPPS	phosphoribosylpyrophosphate synthetase	Pentose phosphate pathway	0.729
898	PSDm_hs	Phosphatidylserine decarboxylase	Glycerophospholipid metabolism	0.204
899	PSERT	phosphoserine transaminase	Glycine, serine, alanine and threonine metabolism	0.6216
900	PSP_L	phosphoserine phosphatase (L-serine)	Glycine, serine, alanine and threonine metabolism	0.6216
901	PSSA1_hs	Phosphatidylserine synthase homo sapiens	Glycerophospholipid metabolism	0.8625
902	PSSA2_hs	Phosphatidylserine synthase homo sapiens	Glycerophospholipid metabolism	0.2727
903	PTDCACRNCPT1	carnitine fatty-acyl transferase	Fatty acid oxidation	0.0567
904	PTDCACRNCPT2	pentadecanoate transport into the mitochondria	Fatty acid oxidation	0.0567
905	PTE3x	peroxisomal acyl-CoA thioesterase	Fatty acid oxidation	1
906	PTE4x	peroxisomal acyl-CoA thioesterase	Fatty acid oxidation	0.1659
907	PTPAT	Phosphopantetheine adenylyltransferase (EC 2.7.7.3)	CoA synthesis	0.7728
908	PTRCOX1	Putrescine:oxygen oxidoreductase (deaminating)	Arginine and Proline Metabolism	0.9395
909	PUNP1	purine-nucleoside phosphorylase (Adenosine)	Nucleotide interconversion	0.3263
910	PUNP3	purine-nucleoside phosphorylase (Guanosine)	Purine catabolism	0.8174
911	PUNP5	purine-nucleoside phosphorylase (Inosine)	Purine catabolism	0.0567
912	PUNP7	purine-nucleoside phosphorylase (Xanthosine)	Nucleotide interconversion	0.6149
913	PVD3	Previtamin D3 formation	Vitamin D metabolism	0.2482
914	PYAM5POr	pyridoxamine 5-phosphate oxidase	Vitamin B6 metabolism	0.0567
915	PYDAMK	pyridoxamine kinase	Vitamin B6 metabolism	0.0567
916	PYDXNK	pyridoxine kinase	Vitamin B6 metabolism	0.5254
917	PYDXPP	Pyridoxal 5-phosphate phosphatase	Vitamin B6 metabolism	0.4884
918	PYK	pyruvate kinase	Glycolysis/gluconeogenesis	0.3263
919	PYNP2r	pyrimidine-nucleoside phosphorylase (uracil)	Pyrimidine catabolism	0.6033
920	RAI3	13-cis-retinoic acid isomerase	Vitamin A metabolism	0.6548
921	RBFK	riboflavin kinase	Vitamin B2 metabolism	0.0941
922	RBK	ribokinase	Pentose phosphate pathway	0.0243
923	RDH1	retinol dehydrogenase (all-trans)	Vitamin A metabolism	0.1123
924	RDH1a	retinol dehydrogenase (all-trans,NADPH)	Vitamin A metabolism	0.1123
925	RDH2	retinol dehydrogenase (9-cis,NADH)	Vitamin A metabolism	0.0776
926	RDH2a	retinol dehydrogenase (9-cis,NADPH)	Vitamin A metabolism	0.0776
927	RDH3	retinol dehydrogenase (11-cis,NADH)	Vitamin A metabolism	0.9531
928	RDH3a	retinol dehydrogenase (11-cis,NADPH)	Vitamin A metabolism	0.9531
929	RETFA	retinol acyltransferase	Vitamin A metabolism	0.2987
930	RETH	retinyl ester hydrolase	Vitamin A metabolism	0.2987
931	RNDR1	ribonucleoside-diphosphate reductase (ADP)	Nucleotide interconversion	0.5254
932	RNDR2	ribonucleoside-diphosphate reductase (GDP)	Nucleotide interconversion	0.6033
933	RNDR3	ribonucleoside-diphosphate reductase (CDP)	Nucleotide interconversion	0.6033
934	RNDR4	ribonucleoside-diphosphate reductase (UDP)	Nucleotide interconversion	0.1659
935	RNMK	ribosylnicotinamide kinase	NAD metabolism	0.7728
936	RPE	ribulose 5-phosphate 3-epimerase	Pentose phosphate pathway	0.3556
937	RPI	ribose-5-phosphate isomerase	Pentose phosphate pathway	0.3865
938	RTOTALCRNCPT1	carnitine fatty-acyl transferase	Fatty acid oxidation	0.9081
939	RTOTALCRNCPT2	R group transport into the mitochondria	Fatty acid oxidation	0.9081
940	S23T2g	beta-galactoside alpha-2,3-sialyltransferase (core 2)	Keratan sulfate synthesis	0.9081
941	S23T3g	beta-galactoside alpha-2,3-sialyltransferase (complex N-glycan)	Keratan sulfate synthesis	0.9081
942	S23T4g	beta-galactoside alpha-2,3-sialyltransferase	Keratan sulfate synthesis	0.8625
943	S26Tg	beta-galactoside alpha-2,6-sialyltransferase	N-glycan synthesis	0.729
944	S6T10g	galactose/N-acetylglucosamine 6-O-sulfotransferase, Golgi apparatus	Keratan sulfate synthesis	0.9081
945	S6T11g	galactose/N-acetylglucosamine 6-O-sulfotransferase, Golgi apparatus	Keratan sulfate synthesis	0.9081
946	S6T12g	galactose/N-acetylglucosamine 6-O-sulfotransferase, Golgi apparatus	Keratan sulfate synthesis	0.9081
947	S6T13g	galactose/N-acetylglucosamine 6-O-sulfotransferase, Golgi apparatus	Keratan sulfate synthesis	0.9081
948	S6T14g	galactose/N-acetylglucosamine 6-O-sulfotransferase, Golgi apparatus	Keratan sulfate synthesis	0.9081
949	S6T15g	galactose/N-acetylglucosamine 6-O-sulfotransferase, Golgi apparatus	Keratan sulfate synthesis	0.9081
950	S6T16g	galactose/N-acetylglucosamine 6-O-sulfotransferase, Golgi apparatus	Keratan sulfate synthesis	0.8625
951	S6T17g	galactose/N-acetylglucosamine 6-O-sulfotransferase, Golgi apparatus	Keratan sulfate synthesis	0.8625
952	S6T18g	galactose/N-acetylglucosamine 6-O-sulfotransferase, Golgi apparatus	Keratan sulfate synthesis	0.8625
953	S6T1g	galactose/N-acetylglucosamine 6-O-sulfotransferase, Golgi apparatus	Keratan sulfate synthesis	0.9081
954	S6T2g	galactose/N-acetylglucosamine 6-O-sulfotransferase, Golgi apparatus	Keratan sulfate synthesis	0.9081
955	S6T3g	galactose/N-acetylglucosamine 6-O-sulfotransferase, Golgi apparatus	Keratan sulfate synthesis	0.9081
956	S6T4g	galactose/N-acetylglucosamine 6-O-sulfotransferase, Golgi apparatus	Keratan sulfate synthesis	0.9081
957	S6T5g	galactose/N-acetylglucosamine 6-O-sulfotransferase, Golgi apparatus	Keratan sulfate synthesis	0.9081
958	S6T6g	galactose/N-acetylglucosamine 6-O-sulfotransferase, Golgi apparatus	Keratan sulfate synthesis	0.9081
959	S6T7g	galactose/N-acetylglucosamine 6-O-sulfotransferase, Golgi apparatus	Keratan sulfate synthesis	0.9081
960	S6T8g	galactose/N-acetylglucosamine 6-O-sulfotransferase, Golgi apparatus	Keratan sulfate synthesis	0.9081
961	S6T9g	galactose/N-acetylglucosamine 6-O-sulfotransferase, Golgi apparatus	Keratan sulfate synthesis	0.9081
962	S6TASE10ly	galactose-6-sulfate sulfatase, lysosomal	Keratan sulfate degradation	0.9081
963	S6TASE11ly	N-acetylglucosamine-6-sulfatase, lysosomal	Keratan sulfate degradation	0.9081
964	S6TASE12ly	N-acetylglucosamine-6-sulfatase, lysosomal	Keratan sulfate degradation	0.9081
965	S6TASE13ly	N-acetylglucosamine-6-sulfatase, lysosomal	Keratan sulfate degradation	0.9081
966	S6TASE14ly	N-acetylglucosamine-6-sulfatase, lysosomal	Keratan sulfate degradation	0.9081
967	S6TASE15ly	N-acetylglucosamine-6-sulfatase, lysosomal	Keratan sulfate degradation	0.9081
968	S6TASE16ly	N-acetylglucosamine-6-sulfatase, lysosomal	Keratan sulfate degradation	0.9081
969	S6TASE17ly	N-acetylglucosamine-6-sulfatase, lysosomal	Keratan sulfate degradation	0.9081
970	S6TASE18ly	N-acetylglucosamine-6-sulfatase, lysosomal	Keratan sulfate degradation	0.9081
971	S6TASE19ly	N-acetylglucosamine-6-sulfatase, lysosomal	Keratan sulfate degradation	0.9081
972	S6TASE20ly	N-acetylglucosamine-6-sulfatase, lysosomal	Keratan sulfate degradation	0.9081
973	S6TASE21ly	N-acetylglucosamine-6-sulfatase, lysosomal	Keratan sulfate degradation	0.9081
974	S6TASE22ly	galactose-6-sulfate sulfatase, lysosomal	Keratan sulfate degradation	0.9081
975	S6TASE23ly	N-acetylglucosamine-6-sulfatase, lysosomal	Keratan sulfate degradation	0.9081
976	S6TASE24ly	N-acetylglucosamine-6-sulfatase, lysosomal	Keratan sulfate degradation	1
977	S6TASE25ly	galactose-6-sulfate sulfatase, lysosomal	Keratan sulfate degradation	0.8625
978	S6TASE26ly	N-acetylglucosamine-6-sulfatase, lysosomal	Keratan sulfate degradation	0.8625
979	SACCD3m	saccharopine dehydrogenase (NADP, L-lysine forming), mitochondrial	Lysine metabolism	0.8625
980	SACCD4m	saccharopine dehydrogenase (NAD, L-glutamate forming), mitochondrial	Lysine metabolism	0.1842
981	SADT	sulfate adenylyltransferase	Nucleotide interconversion	0.5254
982	SALMCOM2	S-Adenosyl-L-methionine:catechol O-methyltransferase	Tyrosine metabolism	0.562
983	SAMHISTA	S-Adenosyl-L-methionine:histamine N-tele-methyltransferase	Histidine metabolism	0.2482
984	SBTD_D2	sorbitol dehydrogenase	Fructose and mannose metabolism	0.954
985	SBTR	aldose reductase	Fructose and mannose metabolism	0.954
986	SCP2x	peroxisomal thiolase 2	Bile acid synthesis	0.5254
987	SCPx	peroxisomal thiolase 2	Bile acid synthesis	0.106
988	SERPT	serine C-palmitoyltransferase	Sphingolipid metabolism	0.0898
989	SFGTH	S-Formylglutathione hydralase	Tyrosine metabolism	0.8625
990	SGPL12r	Sphingosine-1-phosphate lyase	Sphingolipid metabolism	0.722
991	SIAASE2ly	sialidase, lysosomal	Keratan sulfate degradation	0.9081
992	SIAASE3ly	sialidase, lysosomal	Keratan sulfate degradation	0.9081
993	SIAASE4ly	sialidase, lysosomal	Keratan sulfate degradation	0.8625
994	SIAASEly	sialidase, lysosomal	N-glycan degradation	0.729
995	SIAT9g	Lactosylceramide alpha-2,3-sialyltransferase, Golgi apparatus	Sphingolipid metabolism	0.1333
996	SLCBK1	sphingolipid long chain base kinase (sphinganine)	Sphingolipid metabolism	0.7728
997	SLDx	L-sulfolactate dehydrogenase (NAD+)	Methionine and cysteine metabolism	0.1747
998	SMPD3g	sphingomyelin phosphodiesterase 3, neutral membrane (neutral sphingomyelinase II)	Sphingolipid metabolism	0.0523
999	SMS	Sphingomyelin synthase (homo sapiens)	Sphingolipid metabolism	0.0523
1000	SPHK21c	sphingosine kinase 2	Sphingolipid metabolism	0.8174
1001	SPMDOX	Spermidine:(acceptor) oxidoreductase	beta-Alanine metabolism	0.8174
1002	SPMS	spermidine synthase	Urea cycle	0.8625
1003	SPODM	superoxide dismutase	ROS detoxification	0.954
1004	SPODMe	superoxide dismutase, extracellular	ROS detoxification	0.954
1005	SPODMm	superoxide dismutase	ROS detoxification	0.0433
1006	SPODMn	superoxide dismutase, nuclear	ROS detoxification	0.2727
1007	SPODMx	superoxide dismutase, peroxisome	ROS detoxification	0.3865
1008	SPRMS	spermine synthase	Urea cycle	0.5254
1009	SPTix	serine-pyruvate aminotransferase (irreversible), peroxisomal	Glycine, serine, alanine and threonine metabolism	0.0833
1010	SQLEr	Squalene epoxidase, endoplasmic reticular (NADP)	Cholesterol metabolism	0.729
1011	SQLSr	Squalene synthase	Cholesterol metabolism	0.3263
1012	ST3GAL21g	CMP-N-acetylneuraminate-beta-galactosamide-alpha-2,3-sialyltransferase, Golgi apparatus	Sphingolipid metabolism	0.8608
1013	ST3GAL22g	CMP-N-acetylneuraminate-beta-galactosamide-alpha-2,3-sialyltransferase, Golgi apparatus	Sphingolipid metabolism	0.1333
1014	ST3GAL61g	Type 2 lactosamine alpha-2,3-sialyltransferase	Blood group synthesis	0.106
1015	ST6GALNAC31	Alpha-N-acetylgalactosaminide alpha-2,6-sialyltransferase 3	Sphingolipid metabolism	0.8608
1016	ST8SIA53g	Beta-galactoside alpha-2,3-sialyltransferase	Sphingolipid metabolism	0.4529
1017	STRDNCCPT1	carnitine O-palmitoyltransferase	Fatty acid oxidation	0.4884
1018	STRDNCCPT2	carnitine transferase	Fatty acid oxidation	0.4884
1019	STS1	Steryl-sulfatase	Steroid metabolism	0.1662
1020	SUCD1m	succinate dehydrogenase	Citric acid cycle	0.4529
1021	SUCOAS1m	Succinate--CoA ligase (GDP-forming)	Citric acid cycle	0.729
1022	SUCOASm	Succinate--CoA ligase (ADP-forming)	Citric acid cycle	0.3263
1023	T4HCINNMFM	4-hydroxycinnamate formation	Ubiquinone synthesis	0.0433
1024	TALA	transaldolase	Pentose phosphate pathway	0.3556
1025	THBPT4ACAMDASE	Tetrahydrobiopterin-4a-carbinolamine dehydratase	Tetrahydrobiopterin metabolism	0.0941
1026	TKT1	transketolase	Pentose phosphate pathway	0.3556
1027	TKT2	transketolase	Pentose phosphate pathway	0.3556
1028	TMDK1	thymidine kinase (ATP:thymidine)	Nucleotide interconversion	0.5637
1029	TMDK1m	thymidine kinase (ATP:thymidine)	Nucleotide interconversion	0.2745
1030	TMDS	thymidylate synthase	Nucleotide interconversion	1
1031	TMNDNCCPT1	carnitine O-palmitoyltransferase	Fatty acid oxidation	0.2482
1032	TMNDNCCPT2	carnitine transferase	Fatty acid oxidation	0.2482
1033	TPI	triose-phosphate isomerase	Glycolysis/gluconeogenesis	0.7728
1034	TRDR	thioredoxin reductase (NADPH)	Nucleotide interconversion	0.729
1035	TRDR2	Thioredoxin (ubiquinone 10) reductase (NADPH)	Miscellaneous	0.204
1036	TRDR3	Thioredoxin (ubiquinone 10) reductase (NADH)	Miscellaneous	0.3556
1037	TRIOK	triokinase	Fructose and mannose metabolism	0.3865
1038	TRPHYDRO2	L-Tryptophan,tetrahydrobiopterin:oxygen oxidoreductase (5-hydroxylating)	Tryptophan metabolism	0.1489
1039	TRPO2	L-Tryptophan:oxygen 2,3-oxidoreductase (decyclizing)	Tryptophan metabolism	0.3882
1040	TTDCPT1	carnitine acyltransferase I	Fatty acid oxidation	0.2727
1041	TTDCPT2	carnitine acyltransferase II	Fatty acid oxidation	0.1489
1042	TYRCBOX	L-Tyrosine carboxy-lyase	Tyrosine metabolism	0.7728
1043	TYRTA	tyrosine transaminase	Tyrosine metabolism	0.3263
1044	TYRTAm	tyrosine transaminase, mitochondrial	Tyrosine metabolism	0.0433
1045	UAG2EMAi	UDP-N-acetyl-D-glucosamine 2-epimerase (Hydrolysis)	Aminosugar metabolism	0.6861
1046	UAG4E	UDP-N-acetylglucosamine 4-epimerase	Aminosugar metabolism	0.0018
1047	UAGDP	UDP-N-acetylglucosamine diphosphorylase	Aminosugar metabolism	0.1659
1048	UDPDOLPT_U	UDPglucose:dolichyl-phosphate beta-D-glucosyltransferase (uterus)	N-glycan synthesis	0.8174
1049	UDPG4E	UDPglucose 4-epimerase	Galactose metabolism	0.4884
1050	UDPGD	UDPglucose 6-dehydrogenase	Starch and sucrose metabolism	0.7728
1051	UDPGNP	UDPglucuronate uridine-diphosphohydrolase	Pentose phosphate pathway	0.7615
1052	UDPGP	UDPglucose pyrophosphohydrolase	Starch and sucrose metabolism	0.5637
1053	UGCG	Ceramide glucosyltransferase	Sphingolipid metabolism	0.0067
1054	UGLT	UDPglucose--hexose-1-phosphate uridylyltransferase	Galactose metabolism	0.5821
1055	UGT1A3r	UDP-glucuronosyltransferase 1-10 precursor, microsomal	Steroid metabolism	0.1659
1056	UGT1A4r	UDP-glucuronosyltransferase 1-10 precursor, microsomal	Steroid metabolism	0.4884
1057	UGT1A9r	UDP-glucuronosyltransferase 1-10 precursor, microsomal	Steroid metabolism	0.0153
1058	UMPK	UMP kinase	Nucleotide interconversion	0.6033
1059	UMPK2	UMP kinase (CTP)	Nucleotide interconversion	0.6442
1060	UMPK2n	UMP kinase (CTP),nuclear	Nucleotide interconversion	0.6442
1061	UMPK3	UMP kinase (UTP)	Nucleotide interconversion	0.3263
1062	UMPK3n	UMP kinase (UTP),nuclear	Nucleotide interconversion	0.5254
1063	UMPK4	UMP kinase (GTP)	Nucleotide interconversion	0.3865
1064	UMPK4n	UMP kinase (GTP),nuclear	Nucleotide interconversion	0.8625
1065	UMPK5	UMP kinase (dATP)	Nucleotide interconversion	0.1842
1066	UMPK5n	UMP kinase (dATP),nuclear	Nucleotide interconversion	0.5254
1067	UMPK6	UMP kinase (dCTP)	Nucleotide interconversion	0.4189
1068	UMPK6n	UMP kinase (dCTP),nuclear	Nucleotide interconversion	0.4189
1069	UMPK7	UMP kinase (dGTP)	Nucleotide interconversion	0.2987
1070	UMPK7n	UMP kinase (dGTP),nuclear	Nucleotide interconversion	0.954
1071	UMPKn	UMP kinase, nuclear	Nucleotide interconversion	0.0941
1072	UPP3S	uroporphyrinogen-III synthase	Heme synthesis	0.0941
1073	UPPDC1	uroporphyrinogen decarboxylase (uroporphyrinogen III)	Heme synthesis	0.0941
1074	UPPN	b-ureidopropionase	Pyrimidine catabolism	0.4189
1075	URIDK2m	uridylate kinase (dUMP), mitochondrial	Nucleotide interconversion	0.4529
1076	URIK1	uridine kinase (ATP:Uridine)	Pyrimidine synthesis	0.2482
1077	VACCCPT1	carnitine O-palmitoyltransferase	Fatty acid oxidation	0.106
1078	VACCCPT2	carnitine transferase	Fatty acid oxidation	0.106
1079	VALTAm	valine transaminase, mitochondiral	Valine, leucine, and isoleucine metabolism	0.2253
1080	VD3	Vitamin D3 formation	Vitamin D metabolism	0.2482
1081	VLCS2p	Very-long-chain-fatty-acid-CoA ligase	Bile acid synthesis	0.011
1082	VLCS2r	Very-long-chain-fatty-acid-CoA ligase	Bile acid synthesis	0.8624
1083	VLCSp	Very-long-chain-fatty-acid-CoA ligase	Bile acid synthesis	0.8174
1084	VLCSr	Very-long-chain-fatty-acid-CoA ligase	Bile acid synthesis	0.7726
1085	XYLUR	xylulose reductase	Pentose phosphate pathway	0.8174
1086	r0009	Pyrophosphate phosphohydrolase EC:3.6.1.1	Purine catabolism	0.6442
1087	r0010	hydrogen-peroxide:hydrogen-peroxide oxidoreductase EC:1.11.1.6	ROS detoxification	0.4529
1088	r0013	beta-N-acetylhexosaminidase Aminosugars metabolism EC:3.2.1.52	Aminosugar metabolism	0.1333
1089	r0016	Fe(II):oxygen oxidoreductase Porphyrin and chlorophyll metabolism EC:1.16.3.1	Miscellaneous	0.2987
1090	r0021	glutathione:NAD+ oxidoreductase Glutamate metabolism EC:1.8.1.7	Glutathione metabolism	0.4189
1091	r0022	glutathione:NAD+ oxidoreductase Glutamate metabolism EC:1.8.1.7	Glutathione metabolism	0.3263
1092	r0027	NADPH:CoA-glutathione oxidoreductase EC:1.8.1.9	Methionine and cysteine metabolism	0.8174
1093	r0033	ATP:dephospho-CoA 3-phosphotransferase Pantothenate and CoA biosynthesis EC:2.7.1.24	CoA synthesis	0.2727
1094	r0034	Carbon-dioxide:ammonia ligase (ADP-forming,carbamate-phosphorylating) Urea cycle and metabolism of amino groups / Nitrogen metabolism EC:6.3.4.16	Urea cycle	0.167
1095	r0047	Adenosine 5-monophosphate phosphohydrolase Purine metabolism EC:3.1.3.5	Purine catabolism	0.8625
1096	r0051	AMP:pyrophosphate phosphoribosyltransferase Purine metabolism EC:2.4.2.7	Purine catabolism	0.6155
1097	r0062	Acetyl-CoA hydrolase Pyruvate metabolism EC:3.1.2.1	Pyruvate metabolism	0.6861
1098	r0068	Acetyl adenylate:CoA ligase (AMP-forming) Pyruvate metabolism EC:6.2.1.1		0.6033
1099	r0074	L-Glutamate 5-semialdehyde:NAD+ oxidoreductase Arginine and proline metabolism EC:1.5.1.12	Urea cycle	0.9081
1100	r0081	L-Alanine:2-oxoglutarate aminotransferase Glutamate metabolism / Alanine and aspartate metabolism EC:2.6.1.2	Citric acid cycle	0.8174
1101	r0082	Oxalosuccinate:NADP+ oxidoreductase (decarboxylating) Citrate cycle (TCA cycle) EC:1.1.1.42		0.7728
1102	r0083	Oxalosuccinate:NADP+ oxidoreductase (decarboxylating) Citrate cycle (TCA cycle) EC:1.1.1.42		0.8625
1103	r0084	Oxalosuccinate:NADP+ oxidoreductase (decarboxylating) Citrate cycle (TCA cycle) EC:1.1.1.42		0.729
1104	r0085	2-Oxoglutaramate amidohydrolase Glutamate metabolism EC:3.5.1.3	Urea cycle	0.2727
1105	r0086	2-Oxoglutaramate amidohydrolase Glutamate metabolism EC:3.5.1.3	Urea cycle	0.204
1106	r0097	Acetate:CoA ligase (AMP-forming) Pyruvate metabolism EC:6.2.1.1		0.6033
1107	r0113	UDP-N-acetyl-D-glucosamine 2-epimerase Aminosugars metabolism EC:5.1.3.14	Aminosugar metabolism	0.3864
1108	r0119	Guanosine 5-triphosphate pyrophosphohydrolase Purine metabolism EC:3.6.1.19	Purine catabolism	0.5848
1109	r0120	GTP 7,8-8,9-dihydrolase Folate biosynthesis EC:3.5.4.16	Tetrahydrobiopterin metabolism	0.5468
1110	r0121	r0121	Tetrahydrobiopterin metabolism	0.5468
1111	r0129	gamma-glutamyltranspeptidase Glutathione metabolism EC:3.4.11.4	Glutathione metabolism	0.2727
1112	r0142	Sulfite:oxygen oxidoreductase Sulfur metabolism EC:1.8.3.1	Methionine and cysteine metabolism	0.954
1113	r0156	L-Glutamine:pyruvate aminotransferase Glutamate metabolism EC:2.6.1.15	Urea cycle	0.2727
1114	r0157	L-Glutamine:pyruvate aminotransferase Glutamate metabolism EC:2.6.1.15	Urea cycle	0.204
1115	r0160	L-Serine:pyruvate aminotransferase Glycine, serine and threonine metabolism EC:2.6.1.51	Glycine, serine, alanine and threonine metabolism	0.8174
1116	r0163	2-oxoglutarate dehydrogenase E1 component Citrate cycle (TCA cycle) EC:1.2.4.2		0.4189
1117	r0166	Uridine triphosphate pyrophosphohydrolase Pyrimidine metabolism EC:3.6.1.19	Pyrimidine catabolism	0.8081
1118	r0170	Farnesyl-diphosphate:farnesyl-diphosphate farnesyltransferase Biosynthesis of steroids EC:2.5.1.21	Cholesterol metabolism	0.3556
1119	r0173	(S)-Lactate:NAD+ oxidoreductase Glycolysis / Gluconeogenesis / Pyruvate metabolism EC:1.1.1.27	Glycolysis/gluconeogenesis	0.2727
1120	r0178	Succinate-semialdehyde:NAD+ oxidoreductase Glutamate metabolism / Tyrosine metabolism / Butanoate metabolism EC:1.2.1.24 EC:1.2.1.16	Glutamate metabolism	0.8174
1121	r0193	L-Cysteine L-homocysteine-lyase (deaminating) Cysteine metabolism EC:4.4.1.1	Cysteine Metabolism	0.1662
1122	r0196	Succinyl-CoA:glycine C-succinyl-transferase(decarboxylating) EC:2.3.1.37		0.2727
1123	r0210	L-Serine hydro-lyase (adding homocysteine) Glycine, serine and threonine metabolism EC:4.2.1.22	Methionine and cysteine metabolism	0.4189
1124	r0220	Propinol adenylate:CoA ligase (AMP-forming) Propanoate metabolism EC:6.2.1.17 EC:6.2.1.1		0.954
1125	r0221	Propinol adenylate:CoA ligase (AMP-forming) Propanoate metabolism EC:6.2.1.17		0.3865
1126	r0224	5,6,7,8-Tetrahydrofolate:NAD+ oxidoreductase One carbon pool by folate EC:1.5.1.3	Folate metabolism	0.9077
1127	r0226	5,6,7,8-Tetrahydrofolate:NADP+ oxidoreductase One carbon pool by folate / Folate biosynthesis EC:1.5.1.3	Folate metabolism	0.1123
1128	r0239	N-Formylanthranilate amidohydrolase Tryptophan metabolism EC:3.5.1.9	Tryptophan metabolism	0.2882
1129	r0245	Glycerol:NADP+ oxidoreductase Glycerolipid metabolism EC:1.1.1.2 EC:1.1.1.72	Glycerophospholipid metabolism	0.204
1130	r0246	Glycerol:NADP+ oxidoreductase Glycerolipid metabolism EC:1.1.1.72 EC:1.1.1.2		0.204
1131	r0267	CMP-N-acetylneuraminate,ferrocytochrome-b5:oxygen oxidoreductase (N-acetyl-hydroxylating) Aminosugars metabolism EC:1.14.18.2		0.1659
1132	r0283	L-Histidine:beta-alanine ligase (AMP-forming) Alanine and aspartate metabolism / Histidine metabolism / beta-Alanine metabolism EC:6.3.2.11	beta-Alanine metabolism	0.5254
1133	r0287	Acetyl-CoA:acetyl-CoA C-acetyltransferase Fatty acid elongation in mitochondria / Fatty acid metabolism EC:2.3.1.16	Fatty acid oxidation	0.2482
1134	r0295	glycine synthase Nitrogen metabolism EC:2.1.2.10	Glycine, serine, alanine and threonine metabolism	0.2549
1135	r0301	Xanthosine-5-phosphate:ammonia ligase (AMP-forming) Purine metabolism EC:6.3.4.1	Bile acid synthesis	0.3263
1136	r0309	trans-Hexadec-2-enoyl-CoA reductase Fatty acid elongation in mitochondria EC:1.3.1.38	Fatty acid oxidation	0.729
1137	r0310	Palmitoyl-CoA:oxygen 2-oxidoreductase Fatty acid metabolism EC:1.3.3.6 EC:1.3.99.3	Fatty acid oxidation	0.954
1138	r0311	Palmitate:CoA ligase (AMP-forming) Fatty acid metabolism EC:6.2.1.3	Fatty acid oxidation	0.3556
1139	r0317	citrate hydro-lyase Citrate cycle (TCA cycle) / Glyoxylate and dicarboxylate metabolism EC:4.2.1.4		0.729
1140	r0318	Propanoate:CoA ligase (AMP-forming) Propanoate metabolism EC:6.2.1.1 EC:6.2.1.17		0.954
1141	r0319	Propanoate:CoA ligase (AMP-forming) Propanoate metabolism EC:6.2.1.1 EC:6.2.1.17		0.3865
1142	r0339	ATP:(R)-glycerate 3-phosphotransferase Glycine, serine and threonine metabolism EC:2.7.1.31		0.129
1143	r0340	ATP:(R)-glycerate 3-phosphotransferase Glycine, serine and threonine metabolism EC:2.7.1.31		0.204
1144	r0345	ATP:AMP phosphotransferase Purine metabolism EC:2.7.4.11	Nucleotide interconversion	0.9081
1145	r0354	Glycolysis / Glyconeogenesis EC:2.7.1.1	Glycolysis/gluconeogenesis	0.2987
1146	r0355	Glycolysis / Glyconeogenesis EC:2.7.1.1	Glycolysis/gluconeogenesis	0.8174
1147	r0357	Glycolysis / Glyconeogenesis EC:2.7.1.1	Fructose and mannose metabolism	0.6442
1148	r0358	Glycolysis / Glyconeogenesis EC:2.7.1.1	Fructose and mannose metabolism	0.6861
1149	r0360	Glycolysis / Glyconeogenesis EC:2.7.1.1	Fructose and mannose metabolism	0.7728
1150	r0361	Glycolysis / Glyconeogenesis EC:2.7.1.1	Fructose and mannose metabolism	0.4884
1151	r0363	Glycolysis / Glyconeogenesis EC:2.7.1.1	Aminosugar metabolism	0.6861
1152	r0364	Glycolysis / Glyconeogenesis EC:2.7.1.1	Aminosugar metabolism	0.4884
1153	r0365	3-hydroxypropanoate:NAD+ oxidoreductase beta-Alanine metabolism / Propanoate metabolism EC:1.1.1.59	Propanoate metabolism	0.6442
1154	r0377	ATP:deoxycitidine 5-phosphotransferase Pyrimidine metabolism EC:2.7.1.74	Pyrimidine catabolism	0.4884
1155	r0381	hypotaurine:NAD+ oxidoreductase Taurine and hypotaurine metabolism EC:1.8.1.3	Taurine and hypotaurine metabolism	0.6149
1156	r0383	pyruvate:[dihydrolipoyllysine-residue acetyltransferase]-lipoyllysine 2-oxidoreductase (decarboxylating, acceptor-acetylating) EC:1.2.4.1		0.6033
1157	r0384	2-oxoglutarate:[dihydrolipoyllysine-residue succinyltransferase]-lipoyllysine 2-oxidoreductase (decarboxylating, acceptor-succinylating) EC:1.2.4.2		0.8174
1158	r0388	Pyridoxamine:oxygen oxidoreductase (deaminating) Vitamin B6 metabolism EC:1.4.3.5	Vitamin B6 metabolism	0.954
1159	r0389	Pyridoxine:oxygen oxidoreductase (deaminating) Vitamin B6 metabolism EC:1.1.3.12	Vitamin B6 metabolism	0.5637
1160	r0392	D-Glyceraldehyde:NAD+ oxidoreductase Glycerolipid metabolism EC:1.2.1.3		0.3556
1161	r0393	D-Glyceraldehyde:NAD+ oxidoreductase Glycerolipid metabolism EC:1.2.1.3		0.204
1162	r0398	NADPH:6,7-dihydropteridine oxidoreductase Folate biosynthesis EC:1.5.1.34	Tetrahydrobiopterin metabolism	0.6861
1163	r0399	L-Phenylalanine,tetrahydrobiopterin:oxygen oxidoreductase (4-hydroxylating) Phenylalanine, tyrosine and tryptophan biosynthesis EC:1.14.16.1	Tetrahydrobiopterin metabolism	0.9081
1164	r0400	N-acetylneuraminate,ferrocytochrome-b5:oxygen oxidoreductase (N-acetyl-hydroxylating) Aminosugars metabolism EC:1.14.18.2		0.5254
1165	r0403	L-Tryptophan,tetrahydrobiopterin:oxygen oxidoreductase (5-hydroxylating) Tryptophan metabolism EC:1.14.16.4	Tetrahydrobiopterin metabolism	0.1489
1166	r0407	Sedoheptulose 1,7-bisphosphate D-glyceraldehyde-3-phosphate-lyase Carbon fixation EC:4.1.2.13		0.3865
1167	r0408	ATP:Sedoheptulose 7-phosphate 1-phosphotransferase EC:2.7.1.11		0.3865
1168	r0410	2-Deoxyguanosine 5-triphosphate pyrophosphohydrolase Purine metabolism EC:3.6.1.19	Pyrimidine catabolism	0.0892
1169	r0422	Isocitrate:NADP+ oxidoreductase (decarboxylating) Citrate cycle (TCA cycle) EC:1.1.1.42		0.7728
1170	r0423	Isocitrate:NADP+ oxidoreductase (decarboxylating) Citrate cycle (TCA cycle) EC:1.1.1.42		0.106
1171	r0424	Isocitrate:NADP+ oxidoreductase (decarboxylating) Citrate cycle (TCA cycle) EC:1.1.1.42		0.729
1172	r0425	EC:1.1.1.42		0.1659
1173	r0426	isocitrate hydro-lyase Citrate cycle (TCA cycle) / Glyoxylate and dicarboxylate metabolism EC:4.2.1.3		0.729
1174	r0431	Palmitoyl-CoA:L-carnitine O-palmitoyltransferase Fatty acid metabolism EC:2.3.1.21	Fatty acid oxidation	0.4884
1175	r0432	Palmitoyl-CoA:L-carnitine O-palmitoyltransferase Fatty acid metabolism EC:2.3.1.21	Fatty acid oxidation	0.954
1176	r0433	Palmitoyl-CoA:L-carnitine O-palmitoyltransferase Fatty acid metabolism EC:2.3.1.21	Fatty acid oxidation	0.0496
1177	r0434	Palmitoyl-CoA:L-carnitine O-palmitoyltransferase Fatty acid metabolism EC:2.3.1.21	Fatty acid oxidation	0.1489
1178	r0438	Palmitoyl-CoA:L-carnitine O-palmitoyltransferase Fatty acid metabolism EC:2.3.1.21	Fatty acid oxidation	0.9081
1179	r0440	Palmitoyl-CoA:L-carnitine O-palmitoyltransferase Fatty acid metabolism EC:2.3.1.21	Fatty acid oxidation	0.1333
1180	r0441	Palmitoyl-CoA:L-carnitine O-palmitoyltransferase Fatty acid metabolism EC:2.3.1.21	Fatty acid oxidation	0.4884
1181	r0444	Palmitoyl-CoA:L-carnitine O-palmitoyltransferase Fatty acid metabolism EC:2.3.1.21	Fatty acid oxidation	0.9081
1182	r0445	Palmitoyl-CoA:L-carnitine O-palmitoyltransferase Fatty acid metabolism EC:2.3.1.21	Fatty acid oxidation	0.4884
1183	r0446	Palmitoyl-CoA:L-carnitine O-palmitoyltransferase Fatty acid metabolism EC:2.3.1.21	Fatty acid oxidation	0.0877
1184	r0450	L-2-Aminoadipate:2-oxoglutarate aminotransferase Lysine biosynthesis / Lysine degradation EC:2.6.1.39	Lysine metabolism	0.8625
1185	r0451	2-Oxoadipate:lipoamde 2-oxidoreductase(decarboxylating and acceptor-succinylating) Lysine degradation EC:1.2.4.2		0.2727
1186	r0456	ATP:deoxyguanosine 5-phosphotransferase Purine metabolism EC:2.7.1.113	Nucleotide interconversion	0.5637
1187	r0463	(S)-3-Hydroxy-3-methylglutaryl-CoA acetoacetyl-CoA-lyase (CoA-acetylating) Synthesis and degradation of ketone bodies / Valine, leucine and isoleucine degradation / Butanoate metabolism EC:2.3.3.10	Cholesterol metabolism	0.6033
1188	r0464	4-Aminobutyraldehyde:NAD+ oxidoreductase Urea cycle and metabolism of amino groups EC:1.2.1.3	Glutamate metabolism	0.6442
1189	r0465	L-Histidine:4-aminobutanoate ligase (AMP-forming) Urea cycle and metabolism of amino groups EC:6.3.2.11		0.2253
1190	r0466	alpha-Aminobutyryl histidine hydrolase Urea cycle and metabolism of amino groups EC:3.4.13.3		0.2253
1191	r0470	2-Deoxyadenosine 5-diphosphate:oxidized-thioredoxin 2-oxidoreductase Purine metabolism EC:1.17.4.1	Nucleotide interconversion	0.8625
1192	r0472	2-Deoxyadenosine 5-diphosphate:oxidized-thioredoxin 2-oxidoreductase Purine metabolism EC:1.17.4.1	Nucleotide interconversion	0.6033
1193	r0474	2-Deoxyadenosine 5-diphosphate:oxidized-thioredoxin 2-oxidoreductase Purine metabolism EC:1.17.4.1	Nucleotide interconversion	0.6861
1194	r0475	2-Deoxyadenosine 5-diphosphate:oxidized-thioredoxin 2-oxidoreductase Purine metabolism EC:1.17.4.1	Nucleotide interconversion	0.0377
1195	r0480	S-Adenosyl-L-methionine:ethanolamine-phosphate N-methyltransferase Glycerophospholipid metabolism EC:2.1.1.103	Glycerophospholipid metabolism	0.1842
1196	r0483	(R)-3-Amino-2-methylpropanoate:2-oxoglutarate aminotransferase EC:2.6.1.22	Pyrimidine catabolism	0.5254
1197	r0510	steroyl-CoA,hydrogen-donor:oxygen oxidoreductase Polyunsaturated fatty acid biosynthesis EC:1.14.19.1		0.5171
1198	r0511	steroyl-CoA,hydrogen-donor:oxygen oxidoreductase Polyunsaturated fatty acid biosynthesis EC:1.14.19.1		0.5171
1199	r0512	Dihydrofolate:NAD+ oxidoreductase Folate biosynthesis EC:1.5.1.3	Folate metabolism	0.9077
1200	r0514	Dihydrofolate:NADP+ oxidoreductase One carbon pool by folate / Folate biosynthesis EC:1.5.1.3	Folate metabolism	0.5848
1201	r0517	Succinyl-CoA:glycine C-succinyl-transferase(decarboxylating) EC:2.3.1.37		0.2727
1202	r0522	S-Aminomethyldihydrolipoylprotein:(6S)-tetrahydrofolate aminomethyltransferase (ammonia-forming) One carbon pool by folate EC:2.1.2.10	Folate metabolism	0.2365
1203	r0523	5-Formyltetrahydrofolate cyclo-ligase (ADP-forming) One carbon pool by folate EC:6.3.3.2	Folate metabolism	0.2365
1204	r0525	N6-(L-1,3-Dicarboxypropyl)-L-lysine:NAD+ oxidoreductase; N6-(L-1,3-Dicarboxypropyl)-L-lysine:NAD+ oxidoreductase (L-glutamate-forming) Lysine degradation EC:1.5.1.9	Lysine metabolism	0.2253
1205	r0527	Nicotinamide-D-ribonucleotide amidohydrolase Nicotinate and nicotinamide metabolism EC:3.5.1.42	NAD metabolism	0.0941
1206	r0531	dUTP:cytidine 5-phosphotransferase Pyrimidine metabolism EC:2.7.1.48	Nucleotide interconversion	0.1489
1207	r0537	Sphinganine-1-phosphate pamlmitaldehyde-lyase Sphingolipid metabolism EC:4.1.2.27	Glycerophospholipid metabolism	0.4884
1208	r0539	Cysteamine:oxygen oxidoreductase Taurine and hypotaurine metabolism EC:1.13.11.19	Taurine and hypotaurine metabolism	0.3173
1209	r0541	Glutaryl-CoA:(acceptor) 2,3-oxidoreductase (decarboxylating) Fatty acid metabolism EC:1.3.99.7	Tryptophan metabolism	0.2591
1210	r0545	Phenylacetaldehyde:NAD+ oxidoreductase Phenylalanine metabolism / Styrene degradation EC:1.2.1.5 EC:1.2.1.39	Phenylalanine metabolism	0.3865
1211	r0547	Aldehyde:NADP+ oxidoreductase Phenylalanine metabolism EC:1.2.1.5	Phenylalanine metabolism	0.3263
1212	r0549	4-aminobutanal:NAD+ 1-oxidoreductase	4-aminobutyraldehyde:NAD+ oxidoreductase Urea cycle and metabolism of amino groups / beta-Alanine metabolism EC:1.2.1.3 EC:1.2.1.19	Glutamate metabolism			False
1213	r0555	acetyl-CoA:enzyme N6-(dihydrolipoyl)lysine S-acetyltransferase Glycolysis / Gluconeogenesis / Alanine and aspartate metabolism / Pyruvate metabolism EC:2.3.1.12		0.6033
1214	r0556	succinyl-CoA:enzyme N6-(dihydrolipoyl)lysine S-succinyltransferase Citrate cycle (TCA cycle) EC:2.3.1.61		0.4529
1215	r0557	Glutaryl-CoA:dihydrolipoamide S-succinyltransferase Lysine degradation EC:2.3.1.61		0.2727
1216	r0568	(5-L-Glutamyl)-L-amino-acid 5-glutamyltransferase (cyclizing) Glutathione metabolism EC:2.3.2.4	Glutathione metabolism	0.954
1217	r0570	2-Deoxy-D-ribose 1-phosphate 1,5-phosphomutase Pentose phosphate pathway EC:5.4.2.7	Pentose phosphate pathway	0.954
1218	r0571	(S)-Methylmalonyl-CoA hydrolase Propanoate metabolism EC:3.1.2.17	Valine, leucine, and isoleucine metabolism	0.7728
1219	r0575	Presqualene diphosphate:farnesyl-diphosphate farnesyltransferase Biosynthesis of steroids EC:2.5.1.21	Cholesterol metabolism	0.3556
1220	r0578	ATP:pantothenate 4-phosphotransferase Pantothenate and CoA biosynthesis EC:2.7.1.33	CoA synthesis	0.204
1221	r0579	ATP:pantothenate 4-phosphotransferase Pantothenate and CoA biosynthesis EC:2.7.1.33	CoA synthesis	0.8625
1222	r0580	N-((R)-Pantothenoyl)-L-cysteine carboxy-lyase Pantothenate and CoA biosynthesis EC:4.1.1.30	CoA synthesis	0.204
1223	r0584	Deamino-NAD+ nucleotidohydrolase Nicotinate and nicotinamide metabolism EC:3.6.1.9	NAD metabolism	0.9081
1224	r0590	ATP:pantetheine-4-phosphate adenylyltransferase Pantothenate and CoA biosynthesis EC:2.7.7.3	CoA synthesis	0.2727
1225	r0591	Dephospho-CoA nucleotidohydrolase Pantothenate and CoA biosynthesis EC:3.6.1.9	CoA synthesis	0.729
1226	r0595	3-Mercaptopyruvate:cyanide sulfurtransferase Cysteine metabolism EC:2.8.1.2	Cysteine Metabolism	0.2482
1227	r0596	3-hydroxyisobutyryl-CoA hydrolase beta-Alanine metabolism / Propanoate metabolism EC:3.1.2.4	CoA synthesis	0.6442
1228	r0603	(S)-2-methylbutanoyl-CoA:acceptor 2,3-oxidoreductase Valine, leucine and isoleucine degradation EC:1.3.99.12	Valine, leucine, and isoleucine metabolism	0.4529
1229	r0614	N-[(R)-4-Phosphopantothenoyl]-L-cysteine carboxy-lyase Pantothenate and CoA biosynthesis EC:4.1.1.36	CoA synthesis	0.8174
1230	r0616	trans-4-Hydroxy-L-proline:NAD+ 5-oxidoreductase Arginine and proline metabolism EC:1.5.1.2	Arginine and Proline Metabolism	0.9081
1231	r0618	trans-4-Hydroxy-L-proline:NADP+ 5-oxidoreductase Arginine and proline metabolism EC:1.5.1.2	Arginine and Proline Metabolism	0.8174
1232	r0620	2-oxoglutarate dehydrogenase E1 component Citrate cycle (TCA cycle) EC:1.2.4.2		0.4189
1233	r0627	Galactosylglycerol galactohydrolase Galactose metabolism EC:3.2.1.22 EC:3.2.1.23		0.4133
1234	r0629	Choloyl-CoA:glycine N-choloyltransferase Bile acid biosynthesis / Taurine and hypotaurine metabolism EC:2.3.1.65	Bile acid synthesis	0.0567
1235	r0633	trans-Oct-2-enoyl-CoA reductase Fatty acid elongation in mitochondria EC:1.3.1.38	Fatty acid oxidation	0.0496
1236	r0634	Octanoyl-CoA:acetyl-CoA C-acyltransferase Fatty acid elongation in mitochondria / Fatty acid metabolism EC:2.3.1.16	Fatty acid oxidation	0.8174
1237	r0636	Octanoyl-CoA:L-carnitine O-octanoyltransferase EC:2.3.1.137	Fatty acid oxidation	0.2482
1238	r0637	Octanoyl-CoA:L-carnitine O-octanoyltransferase EC:2.3.1.137	Fatty acid oxidation	0.3844
1239	r0638	trans-Dodec-2-enoyl-CoA reductase Fatty acid elongation in mitochondria EC:1.3.1.38	Fatty acid oxidation	0.6033
1240	r0639	Lauroyl-CoA:acetyl-CoA C-acyltransferase Fatty acid elongation in mitochondria / Fatty acid metabolism EC:2.3.1.16	Fatty acid oxidation	0.4884
1241	r0641	(5-Glutamyl)-peptide:amino-acid 5-glutamyltransferase Arachidonic acid metabolism EC:2.3.2.2	Fatty acid oxidation	0.6861
1242	r0642	(S)-Methylmalonate semialdehyde:NAD+ oxidoreductase Valine, leucine and isoleucine degradation EC:1.2.1.3		0.6442
1243	r0643	(S)-Methylmalonate semialdehyde:NAD+ oxidoreductase Valine, leucine and isoleucine degradation EC:1.2.1.3	Valine, leucine, and isoleucine metabolism	0.729
1244	r0644	(S)-Methylmalonate semialdehyde:oxygen oxidoreductase Valine, leucine and isoleucine degradation EC:1.2.3.1		0.6442
1245	r0652	trans-Tetradec-2-enoyl-CoA reductase Fatty acid elongation in mitochondria EC:1.3.1.38	Fatty acid oxidation	0.3865
1246	r0653	myristoyl-CoA:acetylCoA C-myristoyltransferase Fatty acid elongation in mitochondria / Fatty acid metabolism EC:2.3.1.16	Fatty acid oxidation	0.6442
1247	r0655	3-Methylbutanoyl-CoA:(acceptor) 2,3-oxidoreductase Valine, leucine and isoleucine degradation EC:1.3.99.10	Valine, leucine, and isoleucine metabolism	0.9527
1248	r0660	(S)-3-Hydroxydodecanoyl-CoA hydro-lyase Fatty acid elongation in mitochondria / Fatty acid metabolism EC:4.2.1.17	Fatty acid oxidation	0.729
1249	r0661	(S)-3-Hydroxydodecanoyl-CoA hydro-lyase Fatty acid elongation in mitochondria / Fatty acid metabolism EC:4.2.1.17	Fatty acid oxidation	0.8174
1250	r0666	2-(Formamido)-N1-(5-phosphoribosyl)acetamidine cyclo-ligase (ADP-forming) Purine metabolism EC:6.3.3.1	Purine synthesis	0.7728
1251	r0668	CTP:N-acylneuraminate cytidylyltransferase Aminosugars metabolism EC:2.7.7.43		0.5254
1252	r0669	(S)-3-Hydroxyisobutyryl-CoA hydro-lyase Valine, leucine and isoleucine degradation EC:4.2.1.17	Valine, leucine, and isoleucine metabolism	0.4529
1253	r0671	(R)-4-Phosphopantothenate:L-cysteine ligase EC:6.3.2.5	CoA synthesis	0.5637
1254	r0679	ATP:pantothenate 4-phosphotransferase Pantothenate and CoA biosynthesis EC:2.7.1.33	CoA catabolism	0.2253
1255	r0680	ATP:pantothenate 4-phosphotransferase Pantothenate and CoA biosynthesis EC:2.7.1.33	CoA catabolism	0.8174
1256	r0686	L-1-Pyrroline-3-hydroxy-5-carboxylate:NADP+ oxidoreductase Arginine and proline metabolism EC:1.5.1.12	Arginine and Proline Metabolism	0.204
1257	r0688	3alpha,7alpha-Dihydroxy-5beta-cholestan-26-al:NAD+ oxidoreductase Bile acid biosynthesis EC:1.2.1.3	Bile acid synthesis	0.6442
1258	r0698	Propanoyl-CoA:acetyl-CoA C-acyltransferase Bile acid biosynthesis EC:2.3.1.16	Bile acid synthesis	0.5637
1259	r0706	acyl-Coenzyme A dehydrogenase family, member 9 Bile acid biosynthesis EC:1.3.3.6	Bile acid synthesis	0.2253
1260	r0708	2-Amino-4-hydroxy-6-(erythro-1,2,3-trihydroxypropyl) dihydropteridine triphosphate 7,8-8,9-dihydrolase Folate biosynthesis EC:3.5.4.16	Tetrahydrobiopterin metabolism	0.5468
1261	r0709	r0709	Tetrahydrobiopterin metabolism	0.5468
1262	r0714	(S)-3-Hydroxyhexadecanoyl-CoA:NAD+ oxidoreductase Fatty acid elongation in mitochondria / Fatty acid metabolism EC:1.1.1.211 EC:1.1.1.35	Fatty acid oxidation	0.6442
1263	r0715	(S)-3-Hydroxyhexadecanoyl-CoA:NAD+ oxidoreductase Fatty acid elongation in mitochondria / Fatty acid metabolism EC:1.1.1.35 EC:1.1.1.211	Fatty acid oxidation	0.0377
1264	r0716	(S)-3-Hydroxyhexadecanoyl-CoA hydro-lyase Fatty acid elongation in mitochondria / Fatty acid metabolism EC:4.2.1.17		0.8625
1265	r0717	(S)-3-Hydroxyhexadecanoyl-CoA hydro-lyase Fatty acid elongation in mitochondria / Fatty acid metabolism EC:4.2.1.17	Fatty acid oxidation	0.0377
1266	r0718	(S)-3-Hydroxytetradecanoyl-CoA:NAD+ oxidoreductase Fatty acid elongation in mitochondria / Fatty acid metabolism EC:1.1.1.35 EC:1.1.1.211	Fatty acid oxidation	0.4884
1267	r0719	(S)-3-Hydroxytetradecanoyl-CoA:NAD+ oxidoreductase Fatty acid elongation in mitochondria / Fatty acid metabolism EC:1.1.1.35 EC:1.1.1.211	Fatty acid oxidation	0.4189
1268	r0721	(S)-3-Hydroxytetradecanoyl-CoA hydro-lyase Fatty acid elongation in mitochondria / Fatty acid metabolism EC:4.2.1.17	Fatty acid oxidation	0.4189
1269	r0722	(S)-3-Hydroxydodecanoyl-CoA:NAD+ oxidoreductase Fatty acid elongation in mitochondria / Fatty acid metabolism EC:1.1.1.35 EC:1.1.1.211	Fatty acid oxidation	0.5254
1270	r0723	(S)-3-Hydroxydodecanoyl-CoA:NAD+ oxidoreductase Fatty acid elongation in mitochondria / Fatty acid metabolism EC:1.1.1.211 EC:1.1.1.35	Fatty acid oxidation	0.8174
1271	r0724	Decanoyl-CoA:acetyl-CoA C-acyltransferase Fatty acid elongation in mitochondria / Fatty acid metabolism EC:2.3.1.16	Fatty acid oxidation	0.5254
1272	r0726	(S)-Hydroxydecanoyl-CoA:NAD+ oxidoreductase Fatty acid elongation in mitochondria / Fatty acid metabolism EC:1.1.1.35 EC:1.1.1.211	Fatty acid oxidation	0.8174
1273	r0727	(S)-Hydroxydecanoyl-CoA:NAD+ oxidoreductase Fatty acid elongation in mitochondria / Fatty acid metabolism EC:1.1.1.211 EC:1.1.1.35	Fatty acid oxidation	0.5254
1274	r0728	(S)-Hydroxydecanoyl-CoA hydro-lyase Fatty acid elongation in mitochondria / Fatty acid metabolism EC:4.2.1.17	Fatty acid oxidation	0.8625
1275	r0729	(S)-Hydroxydecanoyl-CoA hydro-lyase Fatty acid elongation in mitochondria / Fatty acid metabolism EC:4.2.1.17	Fatty acid oxidation	0.5254
1276	r0730	(S)-Hydroxyoctanoyl-CoA:NAD+ oxidoreductase Fatty acid elongation in mitochondria / Fatty acid metabolism EC:1.1.1.211	Fatty acid oxidation	0.5637
1277	r0731	(S)-Hydroxyoctanoyl-CoA hydro-lyase Fatty acid elongation in mitochondria / Fatty acid metabolism EC:4.2.1.17	Fatty acid oxidation	0.5637
1278	r0732	Hexanoyl-CoA:acetyl-CoA C-acyltransferase Fatty acid elongation in mitochondria / Fatty acid metabolism EC:2.3.1.16	Fatty acid oxidation	0.5637
1279	r0733	(S)-Hydroxyhexanoyl-CoA:NAD+ oxidoreductase Fatty acid elongation in mitochondria / Fatty acid metabolism EC:1.1.1.211 EC:1.1.1.35	Fatty acid oxidation	0.2482
1280	r0734	(S)-Hydroxyhexanoyl-CoA hydro-lyase Fatty acid elongation in mitochondria / Fatty acid metabolism EC:4.2.1.17	Fatty acid oxidation	0.2482
1281	r0735	trans-Dec-2-enoyl-CoA reductase Fatty acid elongation in mitochondria EC:1.3.1.38	Fatty acid oxidation	0.8174
1282	r0739	alcohol dehydrogenase Bile acid biosynthesis EC:1.1.1.1	Bile acid synthesis	0.6442
1283	r0741	5beta-Cholestane-3alpha,7alpha,12alpha-triol,NADPH:oxygen oxidoreductase (26-hydroxylating) Bile acid biosynthesis EC:1.14.13.15	Bile acid synthesis	0.1659
1284	r0743	hydroxysteroid (17-beta) dehydrogenase 4 Bile acid biosynthesis EC:1.1.1.35	Bile acid synthesis	0.2253
1285	r0744	(24R,25R)-3alpha,7alpha,12alpha,24-tetrahydroxy-5beta-cholestanoyl- CoA hydro-lyase Bile acid biosynthesis EC:4.2.1.107	Bile acid synthesis	0.2253
1286	r0750	3alpha,7alpha,12alpha-Trihydroxy-5beta-cholestane:NADP+ oxidoreductase (B-specific); 3alpha,7alpha,12alpha-Trihydroxy-5beta-cholestane:NADP+ oxidoreductase Bile acid biosynthesis EC:1.1.1.50	Bile acid synthesis	0.5254
1287	r0758	5-Hydroxyindoleacetaldehyde:NAD+ oxidoreductase Tryptophan metabolism EC:1.2.1.3	Tryptophan metabolism	0.2196
1288	r0774	Uroporphyrinogen I carboxy-lyase Porphyrin and chlorophyll metabolism EC:4.1.1.37		0.4529
1289	r0775	Formamidopyrimidine nucleoside triphosphate 7,8-8,9-dihydrolase Folate biosynthesis EC:3.5.4.16		0.5468
1290	r0776	r0776	Tetrahydrobiopterin metabolism	0.5468
1291	r0777	GTP 7,8-8,9-dihydrolase Folate biosynthesis EC:3.5.4.16	Tetrahydrobiopterin metabolism	0.5468
1292	r0778	r0778	Tetrahydrobiopterin metabolism	0.5468
1293	r0779	3-Hydroxy-2-methylpropanoyl-CoA hydrolase EC:3.1.2.4		0.4529
1294	r0781	Lanosterol,NADPH:oxygen oxidoreductase (14-methyl cleaving) Biosynthesis of steroids EC:1.14.13.70	Cholesterol metabolism	0.729
1295	r0782	GDP-L-fucose:NADP+ 4-oxidoreductase (3,5-epimerizing) Fructose and mannose metabolism EC:1.1.1.271	Aminosugar metabolism	0.0001
1296	r0783	lanosterol D24-reductase Biosynthesis of steroids EC:1.3.1.72	Cholesterol metabolism	0.106
1297	r0786	sphinganine-1-phosphate palmitaldehyde-lyase Sphingolipid metabolism EC:4.1.2.27	Sphingolipid metabolism	0.4884
1298	r0787	3-sn-phosphatidate phosphohydrolase Sphingolipid metabolism EC:3.1.3.4	Sphingolipid metabolism	0.119
1299	r0788	S-Adenosyl-L-methionine:methylethanolamine phosphate N-methyltransferase Glycerophospholipid metabolism EC:2.1.1.103	Sphingolipid metabolism	0.1842
1300	r0789	S-Adenosyl-L-methionine:phosphodimethylethanolamine N-methyltransferase Glycerophospholipid metabolism EC:2.1.1.103	Sphingolipid metabolism	0.1842
1301	r0791	trans-Hex-2-enoyl-CoA reductase Fatty acid elongation in mitochondria EC:1.3.1.38	Fatty acid oxidation	0.8174
1302	r0792	5-methyltetrahydrofolate:NAD+ oxidoreductase One carbon pool by folate / Methane metabolism EC:1.5.1.20	Folate metabolism	0.5637
1303	r0795	Spontaneous reaction		0.2482
1304	r0797	glycine N-choloyltransferase EC:2.3.1.65	Bile acid synthesis	0.1842
1305	r1109	Citrate oxaloacetate-lyase ((pro-3S)-CH2COO- -->acetate) Citrate cycle (TCA cycle) EC:4.1.3.6		0.2727
1306	r1135	hydroxysteroid (17-beta) dehydrogenase 7 Biosynthesis of steroids EC:1.1.1.270		0.7728
1307	r1146	Biosynthesis of steroids Enzyme catalyzed	Transport, mitochondrial	0.7728
1308	r1156	dUTP:uridine 5-phosphotransferase Pyrimidine metabolism EC:2.7.1.48	Nucleotide interconversion	0.1489
1309	r1164	EC:2.3.1.26		0.7728
1310	r1165	EC:2.3.1.26		0.204
1311	r1166	EC:2.3.1.26		0.0735
1312	r1167	EC:2.3.1.26		0.6442
1313	r1168	EC:2.3.1.26		0.7726
1314	r1169	EC:2.3.1.26		0.4024
1315	r1170	EC:2.3.1.26		0.3861
1316	r1171	EC:2.3.1.26		0.8174
1317	r1172	EC:3.1.1.13		0.7728
1318	r1174	EC:3.1.1.13		0.204
1319	r1175	EC:3.1.1.13		0.0735
1320	r1177	EC:3.1.1.13		0.6442
1321	r1179	EC:3.1.1.13		0.7726
1322	r1181	EC:3.1.1.13		0.4024
1323	r1182	EC:3.1.1.13		0.3861
1324	r1183	EC:3.1.1.13		0.8174
1325	r1251	EC:6.2.1.3	Fatty acid oxidation	0.204
1326	r1253	EC:6.2.1.3	Fatty acid oxidation	0.0735
1327	r1254	EC:6.2.1.3	Fatty acid oxidation	0.6442
1328	r1255	EC:6.2.1.3	Fatty acid oxidation	0.6442
1329	r1257	EC:6.2.1.3	Fatty acid oxidation	0.2727
1330	r1259	EC:6.2.1.3	Fatty acid oxidation	0.5254
1331	r1260	EC:6.2.1.3	Fatty acid oxidation	0.8625
1332	r1262	EC:6.2.1.3	Fatty acid oxidation	0.729
1333	r1374	EC:3.2.1.14	Aminosugar metabolism	0.2727
1334	r1378	S-(hydroxymethyl)glutathione dehydrogenase Methane metabolism EC:1.1.1.284		0.3173
1335	r1380	delta24-sterol reductase Biosynthesis of steroids EC:1.3.1.72	Cholesterol metabolism	0.8174
1336	r1384	Guanosine aminohydrolase EC:3.5.4.15	Nucleotide interconversion	0.1333
1337	r1391	amylo-1,6-glucosidase, 4-alpha-glucanotransferase EC:2.4.1.25		0.2987
1338	r1392	amylo-1,6-glucosidase, 4-alpha-glucanotransferase EC:3.2.1.33		0.2987
1339	r1418	Carbonic acid hydro-lyase Nitrogen metabolism EC:4.2.1.1		0.6442
1340	r1443	EC:1.3.3.6	Fatty acid oxidation	0.6033
1341	r1444	EC:1.3.3.6	Fatty acid oxidation	0.4189
1342	r1445	EC:1.3.3.6	Fatty acid oxidation	1
1343	r1446	EC:1.3.3.6		0.2727
1344	r1447	EC:1.3.3.6	Fatty acid oxidation	0.5254
1345	r1448	EC:1.3.3.6	Fatty acid oxidation	0.8174
1346	r1449	EC:1.3.3.6	Fatty acid oxidation	0.3865
1347	r1450	EC:1.3.3.6	Fatty acid oxidation	0.1842
1348	r1451	EC:1.3.3.6	Fatty acid oxidation	0.729
1349	r1457	hexadecanal:NADP+ delta2-oxidoreductase EC:1.3.1.27	Sphingolipid metabolism	0.4884
1350	r1472	long-chain-acyl-CoA dehydrogenase EC:1.3.99.13	Fatty acid oxidation	0.3821
1351	r1474	EC:4.2.1.17	Fatty acid oxidation	0.0877
1352	r1477	EC:1.1.1.35	Fatty acid oxidation	0.0877
1353	r1481	EC:2.3.1.16	Fatty acid oxidation	0.482
1354	r1487	EC:6.2.1.3	Fatty acid oxidation	0.9081
1355	r1488	EC:6.2.1.3	Fatty acid oxidation	0.6861
1356	RE0344M	RE0344	Fatty acid synthesis	1
1357	RE0383C	RE0383	Miscellaneous	0.6861
1358	RE0452M	RE0452	Pyrimidine synthesis	0.6439
1359	RE0453M	RE0453	Pyrimidine synthesis	0.4185
1360	RE0456N	RE0456	Pyrimidine synthesis	0.8857
1361	RE0512M	RE0512	Fatty acid oxidation	0.0056
1362	RE0512X	RE0512	Fatty acid oxidation	0.9081
1363	RE0578C	RE0578	Fatty acid synthesis	0.4884
1364	RE0579C	RE0579	Fatty acid synthesis	0.5637
1365	RE0583C	RE0583	Fatty acid synthesis	0.6844
1366	RE0830N	RE0830	Tetrahydrobiopterin metabolism	0.6861
1367	RE0908C	RE0908	Tyrosine metabolism	0.5468
1368	RE0912C	RE0912	Tyrosine metabolism	0.5468
1369	RE0915E	RE0915	Starch and sucrose metabolism	0.0153
1370	RE0926E	RE0926	Starch and sucrose metabolism	0.0153
1371	RE0935E	RE0935	Starch and sucrose metabolism	0.0153
1372	RE0944E	RE0944	Starch and sucrose metabolism	0.0153
1373	RE1447M	RE1447	Phosphatidylinositol phosphate metabolism	0.6033
1374	RE1447N	RE1447	Phosphatidylinositol phosphate metabolism	0.1842
1375	RE1448N	RE1448	Phosphatidylinositol phosphate metabolism	0.1842
1376	RE1514X	RE1514	Fatty acid oxidation	0.3173
1377	RE1516M	RE1516	Fatty acid oxidation	0.0056
1378	RE1516X	RE1516	Fatty acid oxidation	0.9081
1379	RE1517M	RE1517	Fatty acid oxidation	0.0056
1380	RE1517X	RE1517	Fatty acid oxidation	0.9081
1381	RE1518M	RE1518	Fatty acid oxidation	0.2987
1382	RE1518X	RE1518	Fatty acid oxidation	0.4189
1383	RE1519X	RE1519	Fatty acid oxidation	0.9081
1384	RE1520M	RE1520	Fatty acid oxidation	0.204
1385	RE1520X	RE1520	Fatty acid oxidation	0.4189
1386	RE1521M	RE1521	Fatty acid oxidation	0.0833
1387	RE1522M	RE1522	Fatty acid oxidation	0.0056
1388	RE1522X	RE1522	Fatty acid oxidation	0.4189
1389	RE1523M	RE1523	Fatty acid oxidation	0.0056
1390	RE1523X	RE1523	Fatty acid oxidation	0.9081
1391	RE1525M	RE1525	Fatty acid oxidation	0.0056
1392	RE1525X	RE1525	Fatty acid oxidation	0.4189
1393	RE1526M	RE1526	Fatty acid oxidation	0.0833
1394	RE1526X	RE1526	Fatty acid oxidation	0.4189
1395	RE1527M	RE1527	Fatty acid oxidation	0.204
1396	RE1527X	RE1527	Fatty acid oxidation	0.4189
1397	RE1530C	RE1530	Pyrimidine synthesis	1
1398	RE1530M	RE1530	Pyrimidine synthesis	0.977
1399	RE1531M	RE1531	Fatty acid oxidation	0.0056
1400	RE1531X	RE1531	Fatty acid oxidation	0.9081
1401	RE1532M	RE1532	Fatty acid oxidation	0.0056
1402	RE1532X	RE1532	Fatty acid oxidation	0.4189
1403	RE1533M	RE1533	Fatty acid oxidation	0.0833
1404	RE1533X	RE1533	Fatty acid oxidation	0.4189
1405	RE1534M	RE1534	Fatty acid oxidation	0.204
1406	RE1534X	RE1534	Fatty acid oxidation	0.4189
1407	RE1573M	RE1573	Fatty acid oxidation	0.0833
1408	RE1573X	RE1573	Fatty acid oxidation	0.4189
1409	RE1635M	RE1635	Androgen and estrogen synthesis and metabolism	0.3173
1410	RE1709N	RE1709	Tetrahydrobiopterin metabolism	0.6861
1411	RE1796R	RE1796	Bile acid synthesis	0.5468
1412	RE1804M	RE1804	Bile acid synthesis	0.7728
1413	RE1807M	RE1807	Bile acid synthesis	0.6442
1414	RE1810M	RE1810	Bile acid synthesis	0.9081
1415	RE1818M	RE1818	Eicosanoid metabolism	1
1416	RE1819M	RE1819	Eicosanoid metabolism	0.3173
1417	RE1827M	RE1827	Bile acid synthesis	0.1486
1418	RE1830M	RE1830	Bile acid synthesis	0.1486
1419	BAAT5x	RE1845	Bile acid synthesis	0.5468
1420	RE1957G	RE1957	Phosphatidylinositol phosphate metabolism	0.9069
1421	RE1957R	RE1957	Phosphatidylinositol phosphate metabolism	0.6033
1422	RE2147C	RE2147	Vitamin A metabolism	0.0302
1423	RE2453M	RE2453	Valine, leucine, and isoleucine metabolism	0.3173
1424	RE2624X	RE2624	Fatty acid oxidation	0.8174
1425	RE2625C	RE2625	Bile acid synthesis	0.1659
1426	RE2625M	RE2625	Bile acid synthesis	0.2727
1427	RE2626C	RE2626	Bile acid synthesis	0.2727
1428	RE2626M	RE2626	Bile acid synthesis	0.8625
1429	RE2649C	RE2649	Bile acid synthesis	0.7728
1430	RE2649M	RE2649	Bile acid synthesis	0.1333
1431	RE2660N	RE2660	Tetrahydrobiopterin metabolism	0.6861
1432	RE2666C	RE2666	Glycosphingolipid metabolism	0.5292
1433	RE2677C	RE2677	Glycosphingolipid metabolism	0.3263
1434	RE2680C	RE2680	Glycosphingolipid metabolism	0.0111
1435	RE2814M	RE2814	Bile acid synthesis	0.9081
1436	RE2814R	RE2814	Bile acid synthesis	0.106
1437	RE2908M	RE2908	Fatty acid oxidation	0.952
1438	RE2909M	RE2909	Fatty acid oxidation	0.952
1439	RE2912M	RE2912	Fatty acid oxidation	0.952
1440	RE2913M	RE2913	Fatty acid oxidation	0.952
1441	RE2914M	RE2914	Fatty acid oxidation	0.952
1442	RE2915M	RE2915	Fatty acid oxidation	0.952
1443	RE2916M	RE2916	Fatty acid oxidation	0.952
1444	RE2917M	RE2917	Fatty acid oxidation	0.952
1445	RE2919M	RE2919	Fatty acid oxidation	0.952
1446	RE2920M	RE2920	Fatty acid oxidation	0.952
1447	RE2921M	RE2921	Fatty acid oxidation	0.3173
1448	RE2954C	RE2954	Pyrimidine synthesis	0.4529
1449	RE2972G	RE2972	Phosphatidylinositol phosphate metabolism	0.8622
1450	RE2972M	RE2972	Phosphatidylinositol phosphate metabolism	0.6033
1451	RE2973G	RE2973	Phosphatidylinositol phosphate metabolism	0.7258
1452	RE2974G	RE2974	Phosphatidylinositol phosphate metabolism	0.8422
1453	RE2985X	RE2985	Fatty acid oxidation	0.5254
1454	RE2986X	RE2986	Fatty acid oxidation	0.5254
1455	RE2987X	RE2987	Fatty acid oxidation	0.5254
1456	RE2988X	RE2988	Fatty acid oxidation	0.5254
1457	RE2989X	RE2989	Fatty acid oxidation	0.6033
1458	RE2990X	RE2990	Fatty acid oxidation	0.6033
1459	RE2991X	RE2991	Fatty acid oxidation	0.6033
1460	RE2992M	RE2992	Fatty acid oxidation	0.3173
1461	RE2992X	RE2992	Fatty acid oxidation	0.6033
1462	RE2993X	RE2993	Fatty acid oxidation	0.6033
1463	RE2994X	RE2994	Fatty acid oxidation	0.6033
1464	RE2996X	RE2996	Fatty acid oxidation	0.5254
1465	RE2997X	RE2997	Fatty acid oxidation	0.6033
1466	RE2998M	RE2998	Fatty acid oxidation	0.5254
1467	RE2999M	RE2999	Fatty acid oxidation	0.4185
1468	RE3000M	RE3000	Fatty acid oxidation	0.4185
1469	RE3001M	RE3001	Fatty acid oxidation	0.4185
1470	RE3002X	RE3002	Fatty acid oxidation	0.5254
1471	RE3003M	RE3003	Fatty acid oxidation	0.4185
1472	RE3004M	RE3004	Fatty acid oxidation	0.4185
1473	RE3005M	RE3005	Fatty acid oxidation	0.4185
1474	RE3006M	RE3006	Fatty acid oxidation	0.4185
1475	RE3009C	RE3009	Methionine and cysteine metabolism	0.0877
1476	RE3010M	RE3010	Eicosanoid metabolism	1
1477	RE3011R	RE3011	Eicosanoid metabolism	0.4529
1478	RE3012R	RE3012	Eicosanoid metabolism	0.4529
1479	RE3076X	RE3076	Fatty acid oxidation	0.6861
1480	RE3090X	RE3090	Fatty acid oxidation	0.3173
1481	RE3093X	RE3093	Fatty acid oxidation	0.3173
1482	RE3139X	RE3139	Fatty acid oxidation	0.2987
1483	RE3140X	RE3140	Fatty acid oxidation	0.2987
1484	RE3141X	RE3141	Fatty acid oxidation	0.2987
1485	RE3145X	RE3145	Fatty acid oxidation	0.2987
1486	RE3160C	RE3160	Fatty acid oxidation	0.4529
1487	RE3186M	RE3186	Fatty acid oxidation	0.3173
1488	RE3194M	RE3194	Fatty acid oxidation	0.3173
1489	RE3237C	RE3237	Fatty acid synthesis	0.9081
1490	RE3245C	RE3245	Fatty acid synthesis	0.6861
1491	RE3247X	RE3247	Fatty acid oxidation	0.8174
1492	RE3248X	RE3248	Fatty acid oxidation	0.1842
1493	RE3250X	RE3250	Fatty acid oxidation	0.1842
1494	RE3268R	RE3268	Phosphatidylinositol phosphate metabolism	0.6033
1495	RE3269C	RE3269	Phosphatidylinositol phosphate metabolism	0.8174
1496	RE3270C	RE3270	Phosphatidylinositol phosphate metabolism	0.4884
1497	RE3272N	RE3272	Phosphatidylinositol phosphate metabolism	0.4884
1498	RE3273C	RE3273	Phosphatidylinositol phosphate metabolism	0.7728
1499	RE3301C	RE3301	Glycerophospholipid metabolism	0.2727
1500	RE3346C	RE3346	Bile acid synthesis	0.2727
1501	RE3346M	RE3346	Bile acid synthesis	0.954
1502	RE3346R	RE3346	Bile acid synthesis	0.6155
1503	RE3347C	RE3347	Vitamin B2 metabolism	0.4884
1504	RE3432M	RE3432	Eicosanoid metabolism	0.3173
1505	RE3446M	RE3446	Eicosanoid metabolism	0.3173
1506	RE3562X	RE3562	Eicosanoid metabolism	0.1486
1507	RE3597X	RE3597	Eicosanoid metabolism	0.1486
1508	RE3624M	RE3624	Fatty acid oxidation	0.1838
1509	RE3626M	RE3626	Fatty acid oxidation	0.8172
1510	ADPCOACROT	production of adipoyl carnitine	Fatty acid oxidation	0.1911
1511	C100CPT1	carnitine acyltransferase I	Fatty acid oxidation	0.729
1512	C10DCc	production of sebacoylcarnitine	Fatty acid oxidation	0.8625
1513	C10OHc	production of 3-OHdecanoylcarnitinec	Fatty acid oxidation	0.8174
1514	C120CPT1	production of dodecanoylcarnitine	Fatty acid oxidation	0.204
1515	C12OHc	production of 3-OHdodecanoylcarnitinec	Fatty acid oxidation	0.119
1516	C141CPT1	production of tetradecenoylcarnitine	Fatty acid oxidation	1
1517	C141OHc	production of 3-hydroxytetradecenoyl carnitine	Fatty acid oxidation	0.4189
1518	C142OHc	production of 3-hydroxytetradeca dienoyl carnitine	Fatty acid oxidation	0.3556
1519	C14OHc	production of 3-hydroxytetradecanoylcarnitine	Fatty acid oxidation	0.204
1520	C161OHc	production of 3-hydroxyhexadecenoylcarnitine	Fatty acid oxidation	0.2482
1521	C162OHc	production of 3-hydroxy hexadecadienoyl carnitine	Fatty acid oxidation	0.0567
1522	C16DCc	production of hexadecanedioylcarnitine	Fatty acid oxidation	0.3173
1523	C16OHc	production of 3-hydroxyhexadecanoylcarnitinec	Fatty acid oxidation	0.0094
1524	C181OHc	production of 3-hydroxyoctadecenoylcarnitinec	Fatty acid oxidation	0.6442
1525	C182OHc	production of 3-hydroxyoctadecadienoylcarnitine	Fatty acid oxidation	0.7728
1526	C18OHc	production of 3-hydroxyoctadecanoylcarnitine	Fatty acid oxidation	0.119
1527	C30CPT1	production of propionylcarnitine	Fatty acid oxidation	0.0941
1528	C40CPT1	production of butyrylcarnitine	Fatty acid oxidation	0.3173
1529	C4CRNCPT2	transport of butyryl carnitine in the mitochondrial matrix for final hydrolysis	Fatty acid oxidation	0.3865
1530	C4OHc	production of 3-hydroxybytyryl carnitinec	Fatty acid oxidation	0.0496
1531	C4x	esterification of butyrylcoa to butyrylcarnitine for transport	Transport, peroxisomal	0.204
1532	C50CPT1	production of isovalerylcarnitine	Fatty acid oxidation	0.0377
1533	C51CPT1	production of tiglylcarnitine	Fatty acid oxidation	0.0941
1534	C60CPT1	production of hexanoylcarnitine	Fatty acid oxidation	0.7728
1535	C6COAt	esterification of of hexanoylcoa for transport into cytosol	Transport, peroxisomal	0.0941
1536	C80CPT1	production of octanoylcarnitine	Fatty acid oxidation	0.119
1537	C8DCc	production of suberylcarnitine	Fatty acid oxidation	0.5468
1538	FAOXC101C102m	fatty acid beta oxidation(C10:1-->C10:2)m	Fatty acid oxidation	0.204
1539	FAOXC101C102x	fatty acid beta oxidation(C10:1-->C10:2)x	Fatty acid oxidation	0.8625
1540	FAOXC101C8m	fatty acid beta oxidation(C10:1-->C8)m	Fatty acid oxidation	1
1541	FAOXC101C8x	fatty acid beta oxidation(C10:1-->C8:0)x	Fatty acid oxidation	0.5254
1542	FAOXC101m	isomerization(C10:1)m	Fatty acid oxidation	0.0833
1543	FAOXC101x	isomerization(C10:1)x	Fatty acid oxidation	0.8625
1544	FAOXC102C101m	reduction(C10:2-->C10:1)m	Fatty acid oxidation	0.2253
1545	FAOXC102C101x	fatty acid beta oxidation(C10:2-->C10:1)x	Fatty acid oxidation	0.8625
1546	FAOXC102C103m	fatty acid beta oxidation(C10:2-->C10:3)m	Fatty acid oxidation	0.4529
1547	FAOXC102C103x	fatty acid beta oxidation(C10:2-->C10:3)x	Fatty acid oxidation	0.1333
1548	FAOXC102C81m	fatty acid beta oxidation(C10:2-->C8:1)m	Fatty acid oxidation	0.4529
1549	FAOXC102C81x	fatty acid beta oxidation(C10:2-->C8:1)x	Fatty acid oxidation	0.1333
1550	FAOXC102m	isomerization(C10:2)m	Fatty acid oxidation	0.4529
1551	FAOXC102x	isomerization(C10:2)x	Fatty acid oxidation	0.1333
1552	FAOXC103C102m	fatty acid beta oxidation(C10:3-->C10:2)m	Fatty acid oxidation	0.4529
1553	FAOXC103C102x	fatty acid beta oxidation(C10:3-->C10:2)x	Fatty acid oxidation	0.1333
1554	FAOXC10DCC8DCx	fatty acid beta oxidation(C10DC-->C8DC)	Fatty acid oxidation	0.5637
1555	FAOXC11BRC9BRx	fatty acid beta oxidation(C11br-->C9br)x	Fatty acid oxidation	0.954
1556	FAOXC121C101m	fatty acid beta oxidation(C12:1-->C10:1)m	Fatty acid oxidation	0.3263
1557	FAOXC121C10x	fatty acid beta xoidation(C12:1-->C10)x	Fatty acid oxidation	0.5254
1558	FAOXC121x	isomerization(C12:1)x	Fatty acid oxidation	0.9081
1559	FAOXC122C101m	fatty acid beta oxidation(C12:2-->C10:1)m	Fatty acid oxidation	0.6861
1560	FAOXC122m	isomerization(C12:2)m	Fatty acid oxidation	0.6861
1561	FAOXC122x	isomerization(C12:2)x	Fatty acid oxidation	0.5254
1562	FAOXC123C102m	fatty acid beta oxidation(C12:3-->C10:2)m	Fatty acid oxidation	0.4529
1563	FAOXC123C102x	fatty acid beta oxidation(C12:3-->C10:2)x	Fatty acid oxidation	0.1333
1564	FAOXC123m	isomerization(C12:3)m	Fatty acid oxidation	0.4529
1565	FAOXC123x	isomerization(C12:3)x	Fatty acid oxidation	0.1333
1566	FAOXC12C12OHm	fatty acid beta oxidation(C12-->OHC12)m	Fatty acid oxidation	0.954
1567	FAOXC12DCC10DCx	fatty acid beta oxidation(C12DC-->C10DC)x	Fatty acid oxidation	0.8625
1568	FAOXC13BRC11BRx	fatty acid beta oxidation(C13br-->C11br)x	Fatty acid oxidation	0.954
1569	FAOXC13C11m	fatty acid beta oxidation(C13-->C11)m	Fatty acid oxidation	0.1333
1570	FAOXC141C121m	fatty acid beta oxidation(C14:1-->C12:1)m	Fatty acid oxidation	0.3263
1571	FAOXC141C121x	fatty acid beta xoidation(C14:1-->C12:1)x	Fatty acid oxidation	0.9081
1572	FAOXC141C141OHm	fatty acid beta oxidation(C14:1-->C14:1OH)m	Fatty acid oxidation	0.4189
1573	FAOXC142C122x	fatty acid beta oxidation(C14:2-->C12:2)x	Fatty acid oxidation	0.5254
1574	FAOXC142C142OHm	fatty acid beta oxidation(C14:2-->C14:2OH)m	Fatty acid oxidation	0.3556
1575	FAOXC143C123m	fatty acid beta oxidation(C14:3-->C12:3)m	Fatty acid oxidation	0.4529
1576	FAOXC143C123x	fatty acid beta oxidation(C14:3-->C12:3)x	Fatty acid oxidation	0.1333
1577	FAOXC14C14OHm	fatty acid beta oxidation(C14-->C14OH)m	Fatty acid oxidation	0.106
1578	FAOXC14DCC12DCx	fatty acid beta oxidation(C14DC-->C12DC)x	Fatty acid oxidation	0.8625
1579	FAOXC15ATPx	fatty acid activation(C15)x	Fatty acid oxidation	0.204
1580	FAOXC15BRC13BRx	fatty acid beta oxidation(C15br-->C13br)x	Fatty acid oxidation	0.954
1581	FAOXC15C13m	fatty acid beta oxidation(C15-->C13)m	Fatty acid oxidation	0.1333
1582	FAOXC15NADPx	fatty acid alpha oxidation(2-Hydroxyphytanoyl-CoA)(nadp)x	Fatty acid oxidation	0.6861
1583	FAOXC15NADx	fatty acid alpha oxidation(2-Hydroxyphytanoyl-CoA)(nad)x	Fatty acid oxidation	0.1842
1584	FAOXC161C141m	fatty acid beta oxidation(C16:1-->C14:1)m	Fatty acid oxidation	0.0567
1585	FAOXC161C141x	fatty acid beta xoidation(C16:1-->C14:1)x	Fatty acid oxidation	0.9081
1586	FAOXC161C161OHm	production of 3-hydroxyhexadecenoylcoA	Fatty acid oxidation	0.2482
1587	FAOXC162C142m	fatty acid beta oxidation(C16:2-->C14:2)m	Fatty acid oxidation	0.6442
1588	FAOXC162C162OHm	fatty acid beta oxidation(C16:2-->C16:2OH)m	Fatty acid oxidation	0.0567
1589	FAOXC163C142x	fatty acid beta oxidation(C16:3-->C14:2)x	Fatty acid oxidation	0.5254
1590	FAOXC163C143m	fatty acid beta oxidation(C16:3-->C14:3)m	Fatty acid oxidation	0.2482
1591	FAOXC163C164Gm	fatty acid beta oxidation(C16:3-->C16:4)gm	Fatty acid oxidation	0.4529
1592	FAOXC163C164x	fatty acid beta oxidation(C16:3-->C16:4)x	Fatty acid oxidation	0.5254
1593	FAOXC163GC142m	fatty acid beta oxidation(C16:3-->C14:2)gm	Fatty acid oxidation	0.4529
1594	FAOXC163Gm	isomerization(C16:3)gm	Fatty acid oxidation	0.4529
1595	FAOXC163x	isomerization(C16:3)x	Fatty acid oxidation	0.5254
1596	FAOXC164C143m	fatty acid beta oxidation(C16:4-->C14:3)m	Fatty acid oxidation	0.4529
1597	FAOXC164C143x	fatty acid beta oxidation(C16:4-->C14:3)x	Fatty acid oxidation	0.1333
1598	FAOXC164C163x	fatty acid beta oxidation(C16:4-->C16:3)x	Fatty acid oxidation	0.5254
1599	FAOXC164C165m	fatty acid beta oxidation(C16:4-->C16:5)m	Fatty acid oxidation	0.4529
1600	FAOXC164C165x	fatty acid beta oxidation(C16:4-->C16:5)x	Fatty acid oxidation	0.1333
1601	FAOXC164GC163m	fatty acid beta oxidation(C16:4-->C16:3)gm	Fatty acid oxidation	0.4529
1602	FAOXC164m	isomerization(C16:4)m	Fatty acid oxidation	0.4529
1603	FAOXC164x	isomerization(C16:4)x	Fatty acid oxidation	0.1333
1604	FAOXC165C164m	fatty acid beta oxidation (C16:5-->C16:4)m	Fatty acid oxidation	0.4529
1605	FAOXC165C164x	fatty acid beta oxidation(C16:5-->C16:4)x	Fatty acid oxidation	0.1333
1606	FAOXC16BRx	fatty acid activation(C16br)x	Fatty acid oxidation	0.1659
1607	FAOXC16C16OHm	fatty acid beta oxidation(C16-->C16OH)m	Fatty acid oxidation	0.0833
1608	FAOXC16DCC14DCx	fatty acid beta oxidation(C16DC-->C14DC)x	Fatty acid oxidation	0.8625
1609	FAOXC16DCr	fatty acid activation(C16DC)er	Fatty acid oxidation	0.8625
1610	FAOXC181C161m	fatty acid beta oxidation(C18:1-->C16:1)m	Fatty acid oxidation	0.954
1611	FAOXC181C161x	fatty acid beta xoidation(C18:1-->C16:1)x	Fatty acid oxidation	0.9081
1612	FAOXC181C181OHm	fatty acid beta oxidation(C18:1-->C18:1OH)m	Fatty acid oxidation	0.6442
1613	FAOXC182C162m	fatty acid beta oxidation(C18:2-->C16:2)m	Fatty acid oxidation	0.6442
1614	FAOXC182C182OHm	fatty acid beta oxidation(C18:2-->C18:2OH)m	Fatty acid oxidation	0.7728
1615	FAOXC183C163Gm	fatty acid beta oxidation(C18:3-->C16:3)gm	Fatty acid oxidation	0.8174
1616	FAOXC183C163m	fatty acid beta oxidation(C18:3-->C16:3)m	Fatty acid oxidation	0.2482
1617	FAOXC184C163m	fatty acid beta oxidation (C18:4-->C16:3)m	Fatty acid oxidation	0.9081
1618	FAOXC184C163x	fatty acid beta oxidation(C18:4-->C16:3)x	Fatty acid oxidation	0.5254
1619	FAOXC184C164m	fatty acid beta oxidation(C18:4-->C16:4)m	Fatty acid oxidation	0.5637
1620	FAOXC184C164x	fatty acid beta oxidation(C18:4-->C16:4)x	Fatty acid oxidation	0.1333
1621	FAOXC184m	isomerization of (C18:4)m	Fatty acid oxidation	0.9081
1622	FAOXC184x	isomerization(C18:4)x	Fatty acid oxidation	0.5254
1623	FAOXC185C164m	fatty acid beta oxidation(C18:5-->C16:4)m	Fatty acid oxidation	0.5637
1624	FAOXC185m	isomerization(C18:5)m	Fatty acid oxidation	0.5637
1625	FAOXC18C18OHm	fatty acid beta oxidation(C18-->C18OH)m	Fatty acid oxidation	0.119
1626	FAOXC201C181x	fatty acid beta xoidation(C20:1-->C18:1)x	Fatty acid oxidation	0.954
1627	FAOXC204C184m	fatty acid beta oxidation(C20:4-->C18:4)m	Fatty acid oxidation	0.9081
1628	FAOXC204C205x	fatty acid beta oxidation(C20:4-->C20:5)x	Fatty acid oxidation	0.5254
1629	FAOXC205C184x	fatty acid beta oxidation(C20:5-->C18:4)x	Fatty acid oxidation	0.5254
1630	FAOXC205C185m	fatty acid beta oxidation(C20:5-->C18:5)m	Fatty acid oxidation	0.5637
1631	FAOXC221C201x	fatty acid beta oxidation(C22:1-->C20:1)x	Fatty acid oxidation	0.954
1632	FAOXC225C204m	fatty acid beta oxidation(C22:5-->C20:4)m	Fatty acid oxidation	0.9081
1633	FAOXC225C204x	fatty acid beta oxidation(C22:5-->C20:4)x	Fatty acid oxidation	0.5254
1634	FAOXC225C226m	fatty acid beta oxidation(C22:5-->C22:6)m	Fatty acid oxidation	0.9081
1635	FAOXC225m	isomerization(C22:5)m	Fatty acid oxidation	0.9081
1636	FAOXC225x	isomerization(C22:5)x	Fatty acid oxidation	0.5254
1637	FAOXC226C205m	fatty acid beta oxidation(C22:6-->C20:5)m	Fatty acid oxidation	0.0833
1638	FAOXC226C225m	fatty acid beta oxidation(C22:6-->C22:5)m	Fatty acid oxidation	0.9081
1639	FAOXC226C225x	fatty acid beta oxidation(C22:6-->C22:5)x	Fatty acid oxidation	0.5254
1640	FAOXC226C227m	fatty acid beta oxidation(C22:6-->C22:7)m	Fatty acid oxidation	0.0833
1641	FAOXC226m	isomerization(C22:6)m	Fatty acid oxidation	0.0833
1642	FAOXC227C226m	fatty acid beta oxidation(C22:7-->C22:6)m	Fatty acid oxidation	0.0833
1643	FAOXC241C221x	fatty acid beta oxidation(C24:1-->C22:1)x	Fatty acid oxidation	0.954
1644	FAOXC24C22x	Fatty acid beta oxidation(C24-->C22)x	Fatty acid oxidation	0.7728
1645	FAOXC3DC	malonylcoa-->malonylcarnitine	Fatty acid oxidation	0.3173
1646	FAOXC4C4DCc	succ-->C4DCc	Fatty acid oxidation	0.3173
1647	FAOXC5C3x	fatty acid beta oxidation(C5-->C3)m	Fatty acid oxidation	0.1333
1648	FAOXC5C5DCc	production of glutaryl carnitine	Fatty acid oxidation	0.119
1649	FAOXC5C5OHm	fatty acid beta oxidation(C5-->C5OH)m	Fatty acid oxidation	0.119
1650	FAOXC5OHc	(3-hydroxyisovalerylcoa-->3-hydroxyisovalerylcarnitine)c	Fatty acid oxidation	0.119
1651	FAOXC61C4m	fatty acid beta oxidation(C6:1-->C4:0)m	Fatty acid oxidation	1
1652	FAOXC61C4x	fatty acid beta oxidation(C6:1-->C4:0)x	Fatty acid oxidation	0.1333
1653	FAOXC61m	isomerization(C6:1)m	Fatty acid oxidation	0.4529
1654	FAOXC61x	isomerization(C6:1)x	Fatty acid oxidation	0.1333
1655	FAOXC6C4x	fatty acid beta oxidation(C6-->C4)x	Fatty acid oxidation	0.7344
1656	FAOXC6DCC4DCx	fatty acid beta oxidation(C6DC-->C4DC)x	Fatty acid oxidation	0.5637
1657	FAOXC7C5m	fatty acid beta oxidation(C7-->C5)m	Fatty acid oxidation	0.1333
1658	FAOXC81C61m	fatty acid beta oxidation(C8:1-->C6:1)m	Fatty acid oxidation	0.4529
1659	FAOXC81C61x	fatty acid beta oxidation(C8:1-->C6:1)x	Fatty acid oxidation	0.1333
1660	FAOXC8C6x	fatty acid beta oxidation(C8-->C6)x	Fatty acid oxidation	0.0735
1661	FAOXC8DCC6DCx	fatty acid beta oxidation(C8DC-->C6DC)x	Fatty acid oxidation	0.5637
1662	FAOXC9BRC7BRm	fatty acid beta oxidation(C9br-->C7br)m	Fatty acid oxidation	0.8174
1663	FAOXC9C7m	fatty acid beta oxidation(C9-->C7)m	Fatty acid oxidation	0.1333
1664	FAOXMC10OHMC10r	fatty acid omega oxidation(MC10-->w-OHMC10)er	Fatty acid oxidation	0.8625
1665	FAOXOHC16C16DCc	fatty acid omega oxidation(w-OHC16-->C16DC)c	Fatty acid oxidation	0.8625
1666	FAOXOHMC10DC10c	fatty acid omega oxidation(w-OHMC10-->DC10)c	Fatty acid oxidation	0.8625
1667	FAOXTC101TC102m	fatty acid beta oxidation trans(C10:1-->C10:2)m	Fatty acid oxidation	0.0433
1668	FAOXTC102C101m	fatty acid beta oxidation trans(C10:2-->C10:1)m	Fatty acid oxidation	0.0433
1669	FAOXTC122TC101m	fatty acid beta oxidation trans(C12:2-->C10:1)m	Fatty acid oxidation	0.0433
1670	FAOXTC122m	isomerization trans(C12:2)m	Fatty acid oxidation	0.8174
1671	FAOXTC142TC122m	fatty acid beta oxidation trans(C14:2-->C12:2)m	Fatty acid oxidation	0.5254
1672	FAOXTC162TC142m	fatty acid beta oxidation trans(C16:2-->C14:2)m	Fatty acid oxidation	0.6033
1673	FAOXTC182TC162m	fatty acid beta oxidation trans(C18:2-->C16:2)m	Fatty acid oxidation	0.729
1674	FOAXC122C101x	fatty acid beta oxidation(C12:2-->C10:1)x	Fatty acid oxidation	0.5254
1675	OCD11COACPT1	transport of 11-octadecenoyl carnitine into the mitochondrial matrix	Fatty acid oxidation	0.1489
1676	OCD11CRNCPT2	transport of 11-octadecenoyl carnitine into the mitochondrial matrix	Fatty acid oxidation	0.1489
1677	OCTDECCPT1	transport of Octadecenoyl-CoA into mitochondrial matrix	Fatty acid oxidation	0.8174
1678	OCTDECCPT2	transport of Octadecenoyl-CoA into mitochondrial matrix	Fatty acid oxidation	0.8174
1679	SEBACACT	activation of sebacic acidd	Fatty acid oxidation	0.8625
1680	SEBCOACROT	production of sebacoyl carnitine	Fatty acid oxidation	0.8625
1681	SUBERCROT	production of suberyl carnitine	Fatty acid oxidation	0.0936
1682	SUCCCROT	production of succinyl carnitine	Fatty acid oxidation	0.1911
1683	SUCCOAPET	thioesterification of succinyl coa for release into cytosol	Fatty acid oxidation	0.5637
1684	LEULEULAPc	hydrolysis of Leucylleucine in the small intestine for cellular uptake	Transport, extracellular	0.3173
1685	CHOLESTle	hydrolysis of cholesterol ester by cholesterol esterase	Transport, extracellular	0.8172
1686	DPMVDc	diphosphomevalonate decarboxylase, cytosol	Squalene and cholesterol synthesis	0.0833
1687	DSREDUCr	Desmosterol reductase	Squalene and cholesterol synthesis	0.8625
1688	FADH2ETC	Complex II reaction for respiratory chain	Oxidative phosphorylation	1
1689	FERO	ferroxidase	Vitamin B2 metabolism	0.3556
1690	FMNALKPle	FMNALKPle	Transport, extracellular	0.5637
1691	HMGCOARc	Hydroxymethylglutaryl CoA reductase (ir) in cytosol	Squalene and cholesterol synthesis	0.119
1692	INSK	insosine kinase	Purine synthesis	0.4884
1693	IPDDI	isopentenyl-diphosphate D-isomerase	Squalene and cholesterol synthesis	0.5637
1694	MEVK1c	mevalonate kinase (atp) cytosol	Squalene and cholesterol synthesis	0.0833
1695	MTHFR3	5,10-methylenetetrahydrofolatereductase (NADPH)	Folate metabolism	0.8625
1696	PMEVKc	phosphomevalonate kinase, cytosol	Squalene and cholesterol synthesis	0.0833
1697	SFCYSc	Formation of sulfocysteine	Methionine and cysteine metabolism	0.0377
1698	10FTHFtm	10-Formyltetrahydrofolate mitochondrial transport via diffusion	Transport, mitochondrial	0.729
1699	1MNCAMti	N1-Methylnicotinamide transport	Transport, extracellular	0.0941
1700	2HBt2	2-hydroxybutyrate cotransport with proton	Transport, extracellular	0.2987
1701	2MCITt	2-methylcitrate transport via diffusion	Transport, extracellular	0.0302
1702	34DHOXPEGt	3,4-Dihydroxyphenylethyleneglycol transport (diffusion)	Transport, extracellular	0.5254
1703	3AIBt	3-amino-isobutyrate transport	Transport, extracellular	0.119
1704	3AIBtm	3-amino-isobutyrate transport, mitochondrial	Transport, mitochondrial	0.119
1705	3MLDAt	3MLDA extracellular transport via diffusion	Transport, extracellular	0.2482
1706	3MOPt2im	3-Methyl-2-oxopentanoate mitochondrial transport via proton symport	Transport, mitochondrial	0.4695
1707	3SALAASPm	cysteinesulfinate-aspartate mitochondrial shuttle	Transport, mitochondrial	0.119
1708	4ABUTtm	4-aminobutanoate mitochondrial transport via diffusion	Transport, mitochondrial	0.8174
1709	4MOPt2im	4-methyl-2-oxopentanoate mitochondrial transport via proton symport	Transport, mitochondrial	0.6228
1710	5ADTSTSTERONEGLCte	glucuronidated compound transport	Transport, extracellular	0.0153
1711	5ADTSTSTERONEGLCtr	glucuronidated compound transport	Transport, endoplasmic reticular	0.0153
1712	5ADTSTSTERONEte	5 alpha dihydrotesterone transport	Transport, extracellular	0.0153
1713	5ADTSTSTERONEtr	5 alpha dihydrotesterone intracellular transport	Transport, endoplasmic reticular	0.0153
1714	5AOPtm	5-Aminolevulinate mitochondrial transport	Heme synthesis	0.0941
1715	5MTHFt2	5-methyltetrahydrofolate transport via anion exchange	Transport, extracellular	0.6017
1716	7DHCHSTEROLtr	cholesterol precursor intracellular transport	Transport, endoplasmic reticular	0.2482
1717	AACTtm	Aminoacetone transport (mitochondrial)	Transport, mitochondrial	0.095
1718	ABTti	L-arabinitol transport via passive diffusion	Transport, extracellular	0.3556
1719	ABUTt2r	4-aminobutyrate reversible transport in via proton symport	Transport, extracellular	0.954
1720	ABUTt4_2_r	4-aminobutyrate reversible transport in via sodium symport (1:2)	Transport, extracellular	0.8625
1721	ACACt2	acetoacetate transport via proton symport	Transport, extracellular	0.4529
1722	ACACt2m	Acetoacetate mitochondrial transport via H+ symport	Transport, mitochondrial	0.6442
1723	ACACtx	acetoacetate intracellular transport unknown mechanism	Transport, peroxisomal	0.6861
1724	ACALDt	acetaldehyde reversible transport	Transport, extracellular	0.8174
1725	ACALDtm	acetaldehyde mitochondrial diffusion	Transport, mitochondrial	0.8625
1726	ACALDtx	acetaldehyde peroxisomal diffusion	Transport, peroxisomal	0.4884
1727	ACCOAtr	acetyl-coa transport	Transport, endoplasmic reticular	0.7728
1728	ACETONEt2	acetone transport via proton symport	Transport, extracellular	0.2482
1729	ACETONEt2m	acetone mitochondrial transport via proton symport	Transport, mitochondrial	0.2482
1730	ACGALFUCGALACGALFUC12GAL14ACGLCGALGLUSIDEte	blood group intracellular transport	Transport, extracellular	0.1387
1731	ACGALFUCGALACGALFUC12GAL14ACGLCGALGLUSIDEtg	blood group intracellular transport	Transport, golgi apparatus	0.1387
1732	ACGALFUCGALACGALFUCGALACGLCGAL14ACGLCGALGLUSIDEte	blood group intracellular transport	Transport, extracellular	0.4591
1733	ACGALFUCGALACGALFUCGALACGLCGAL14ACGLCGALGLUSIDEtg	blood group intracellular transport	Transport, golgi apparatus	0.4591
1734	ACGAMtly	N-acetyl-glucosamine lysosomal efflux	Transport, lysosomal	0.6442
1735	ACNAMlt	N-acetylneuraminate transport into lysososme	Transport, lysosomal	0.729
1736	ACNAMtn	N-acetylneuraminate nuclear import	Transport, nuclear	0.5637
1737	ACRNtm	O-acetylcarnintine transport into mitochondria via diffusion	Transport, mitochondrial	0.6033
1738	ACt2m	acetate mitochondrial transport via proton symport	Transport, mitochondrial	0.4189
1739	ADEt	adenine reversible transport, cytosol	Transport, extracellular	0.3173
1740	ADNt	adenosine facilated transport in cytosol	Transport, extracellular	0.3263
1741	ADNtm	adenosine facilated transport in mitochondria	Transport, mitochondrial	0.1842
1742	ADPRIBt	ADPribose transport	Transport, extracellular	0.5965
1743	ADRNCOAtx	fatty acid intracellular transport	Transport, peroxisomal	0.5254
1744	ADRNCRNt	transport into the mitochondria (carnitine)	Fatty acid oxidation	0.6861
1745	ADRNt	fatty acid transport via diffusion	Transport, extracellular	0.729
1746	AKGMALtm	alpha-ketoglutarate/malate transporter	Transport, mitochondrial	0.7728
1747	AKGt4_3	AKG transport via sodium symport	Transport, extracellular	0.3033
1748	AKGtp	AKG transporter, peroxisome	Transport, peroxisomal	0.8174
1749	ALACYSNaEx	L-alanine/L-cysteine Na-dependent exchange (Ala-L in)	Transport, extracellular	0.6033
1750	ALASERNaEx	L-alanine/L-serine Na-dependent exchange (Ala-L in)	Transport, extracellular	0.7728
1751	ALAt4	Alanine-Sodium symporter	Transport, extracellular	0.2727
1752	ALATHRNaEx	L-alanine/L-threonine Na-dependent exchange (Ala-L in)	Transport, extracellular	0.5637
1753	AMETt2m	S-Adenosyl-L-methionine reversible transport, mitochondrial	Transport, mitochondrial	0.0377
1754	ANDRSTRNGLCte	glucuronidated compound transport	Transport, extracellular	0.1659
1755	ANDRSTRNGLCtr	glucuronidated compound transport (ER)	Transport, endoplasmic reticular	0.1659
1756	ANDRSTRNte	androsterone transport	Transport, extracellular	0.1659
1757	ANDRSTRNtr	androsterone intracellular transport	Transport, endoplasmic reticular	0.1659
1758	ARAB_Lt	L-arabinoase extracellular transport	Transport, extracellular	0.0647
1759	ARACHCOAtx	fatty acid intracellular transport	Transport, peroxisomal	0.8174
1760	ARACHCRNt	carnitine/acylcarnitine translocase	Fatty acid oxidation	0.2253
1761	ARACHDCOAtx	fatty acid intracellular transport	Transport, peroxisomal	0.954
1762	ARACHDt2	fatty acid transport via diffusion	Transport, extracellular	0.213
1763	ARACHDtr	intracellular transport	Transport, endoplasmic reticular	0.4884
1764	ARACHt	arachidate transport by FAT	Transport, extracellular	0.4529
1765	ARGtiDF	L-arginine transport via diffusion (extracellular to cytosol)	Transport, extracellular	0.9081
1766	ARGtm	arginine mitochondrial transport via ornithine carrier	Transport, mitochondrial	0.954
1767	ARTFR12	R group artificial flux (C16:1)	R group synthesis	0.5637
1768	ASCBt	L-ascorbate transport via facilitated diffusion	Transport, extracellular	0.3865
1769	ASCBt4	L-ascorbate transport via proton symport	Transport, extracellular	0.2727
1770	ASNt4	L-asparagine transport in via sodium symport	Transport, extracellular	0.954
1771	ASNtm	L-asparagine transport, mitochondrial	Transport, mitochondrial	0.9081
1772	Asn_X_Ser_Thrtr	Asn-X-Ser/Thr transport (from ER to lysosome)	Transport, endoplasmic reticular	0.8174
1773	ASPDt6	D-aspartate transport via Na, H symport and K antiport	Transport, extracellular	0.0641
1774	ASPGLUm	aspartate-glutamate mitochondrial shuttle	Transport, mitochondrial	0.119
1775	ASPt6	L-aspartate transport via Na, H symport and K antiport	Transport, extracellular	0.4179
1776	ATP1ter	ADP/ATP transporter, endoplasmic reticulum	Transport, endoplasmic reticular	0.954
1777	ATP2ter	AMP/ATP transporter, endoplasmic reticulum	Transport, endoplasmic reticular	0.9081
1778	ATPasel	V-type ATPase, H+ transporting, lysosomal	Transport, lysosomal	0.2482
1779	ATPS4m	ATP synthase (four protons for one ATP)	Oxidative phosphorylation	0.5637
1780	ATPtm	ADP/ATP transporter, mitochondrial	Transport, mitochondrial	0.204
1781	BALAtmr	Beta-alanine reversible mitochondrial transport (diffusion)	Transport, mitochondrial	0.8174
1782	BHBtm	(R)-3-Hydroxybutanoate mitochondrial transport via H+ symport	Transport, mitochondrial	0.4884
1783	BILDGLCURt	bilirubin beta-diglucuronide transport via bicarbonate countertransport	Transport, extracellular	0.9765
1784	BILDGLCURte	bilirubin beta-diglucuronide transport MDR	Transport, extracellular	0.7728
1785	BILGLCURt	bilirubin monoglucuronide transport via bicarbonate countertransport	Transport, extracellular	0.3937
1786	BILGLCURte	bilirubin monoglucuronide transport MDR	Transport, extracellular	0.6861
1787	BILIRUBt2	bilirubin transport via bicarbonate countertransport	Transport, extracellular	0.2482
1788	BTNt2	Biotin reversible transport via proton symport	Transport, extracellular	0.9178
1789	BTNt2m	Biotin reversible transport via proton symport, mitochondria	Transport, mitochondrial	0.1662
1790	BTNt4i	Biotin uptake (antiport)	Transport, extracellular	0.4255
1791	BUTt2m	Butyrate mitochondrial transport via proton symport, reversible	Transport, mitochondrial	0.0282
1792	BUTt2r	Butyrate transport via proton symport, reversible	Transport, extracellular	0.7728
1793	C160CRNt	carnitine/acylcarnitine translocase	Fatty acid oxidation	0.5254
1794	C161CRN2t	C161 transport into the mitochondria	Fatty acid oxidation	0.0647
1795	C161CRNt	C161 transport into the mitochondria	Fatty acid oxidation	0.729
1796	C180CRNt	carnitine/acylcarnitine translocase	Fatty acid oxidation	0.204
1797	C204CRNt	arachidonic acid transport into the mitochondria	Fatty acid oxidation	0.0941
1798	C226COAtx	fatty acid intracellular transport	Transport, peroxisomal	0.2987
1799	C226CRNt	C226 transport into the mitochondria	Fatty acid oxidation	0.4189
1800	CAATPS	Ca ATPase	Transport, extracellular	0.3865
1801	CAMPt	cAMP transport (ATP-dependent)	Transport, extracellular	0.8625
1802	CAt7r	calcium / sodium antiporter (1:3), reversible	Transport, extracellular	0.2487
1803	CDPDAGtm	intracellular transport	Transport, mitochondrial	0.0647
1804	CERT1gt	ceramide transport protein	Transport, golgi apparatus	1
1805	CERT1rt	ceramide transport protein	Transport, endoplasmic reticular	0.0067
1806	CERT2rt	ceramide transport protein	Transport, endoplasmic reticular	0.0067
1807	CGMPt	cGMP transport (ATP-dependent)	Transport, extracellular	0.8174
1808	CHLtm	choline transport via diffusion (cytosol to mitochondria)	Transport, mitochondrial	0.0647
1809	CHOLPtg	choline phosphate intracellular transport	Transport, golgi apparatus	0.0523
1810	CHOLtu	Choline uniport	Transport, extracellular	0.1659
1811	CHSTEROLt2	cholesterol intracellular transport	Transport, mitochondrial	0.5637
1812	CITRtm	citrulline mitochondrial transport via proton antiport	Transport, mitochondrial	0.1659
1813	CITt4_2	citrate transport via sodium symport	Transport, extracellular	0.0567
1814	CLFORtex	chloride transport via formate countertransport	Transport, extracellular	0.6155
1815	CLOXAtex2	chloride transport via oxalate countertransport (2:1)	Transport, extracellular	0.3263
1816	CLPNDCOAtx	fatty acid intracellular transport	Transport, peroxisomal	0.729
1817	CLPNDt	fatty acid transport via diffusion	Transport, extracellular	0.729
1818	CMPACNAtg	CMP-Sia Golgi transport via CMP antiport	Transport, golgi apparatus	0.3865
1819	CMPACNAtn	CMP-Sia nuclear export	Transport, nuclear	0.5637
1820	CO2ter	CO2 endoplasmic reticular transport via diffusion	Transport, endoplasmic reticular	0.8625
1821	CO2tm	CO2 transport (diffusion), mitochondrial	Transport, mitochondrial	0.954
1822	CO2tp	CO2 peroxisomal transport	Transport, peroxisomal	0.9081
1823	COAtl	CoA transport in lysosome via diffusion	Transport, lysosomal	0.3556
1824	COAtm	CoA transporter	Transport, mitochondrial	0.6033
1825	COAtp	coenzyme A transport, peroxisomal	Transport, peroxisomal	0.6442
1826	COAtr	COA transporter, endoplasmic reticulum	Transport, endoplasmic reticular	0.3556
1827	COt	CO transporter via diffusion	Transport, extracellular	0.0833
1828	CREATt4_2_r	Creatine transport (sodium symport) (2:1)	Transport, extracellular	0.729
1829	CRMPte	crmp hs transport	Transport, extracellular	0.603
1830	CRNCAR3tp	carnitine-propcarnitine carrier, peroxisomal	Transport, peroxisomal	0.9081
1831	CRNCARtp	carnitine-acetylcarnitine carrier, peroxisomal	Transport, peroxisomal	0.9081
1832	CRNt	L-carnitine reversible transport	Transport, extracellular	0.9081
1833	CRNtim	L-carnitine transport out of mitochondria via diffusion	Transport, mitochondrial	0.3556
1834	CRNtuNa	L-carnitine inward transport by Na+ symport	Transport, extracellular	0.4189
1835	CRNtx	carnitine transport peroxisome to mitochondria	Transport, peroxisomal	0.4529
1836	CRVNCtr	fatty acid transport via diffusion	Transport, extracellular	0.9081
1837	CTPtn	CTP diffusion in nucleus	Transport, nuclear	0.5637
1838	CYANt	Cyanide transport via diffusion (extracellular to cytosol)	Transport, extracellular	0.5254
1839	CYOR_u10m	ubiquinol-6 cytochrome c reductase, Complex III	Oxidative phosphorylation	0.6861
1840	CYSALANaEx	L-alanine/L-cysteine Na-dependent exchange (Cys-L in)	Transport, extracellular	0.0567
1841	CYSSERNaEx	L-serine/L-cysteine Na-dependent exchange (Cys-L in)	Transport, extracellular	0.6861
1842	CYSTGLUex	L-cystine/L-glutamate exchanger	Transport, extracellular	0.8174
1843	CYSTHRNaEx	L-cysteine/L-threonine Na-dependent exchange (Cys-L in)	Transport, extracellular	0.6442
1844	CYTDt	cytidine facilated transport in cytosol	Transport, extracellular	0.3173
1845	CYTDtm	cytidine facilated transport in mitochondria	Transport, mitochondrial	0.0377
1846	D_3AIBt	D-3-amino-isobutyrate transport	Transport, extracellular	0.2482
1847	DADNt4	deoxyadenosine transport via diffusion	Transport, extracellular	0.6861
1848	DAG_HSter	diacylglycerol ER export	Transport, endoplasmic reticular	0.5254
1849	DAGt	diacylglycerol transport	Transport, extracellular	0.7728
1850	DCSPTN1COAtx	fatty acid intracellular transport	Transport, peroxisomal	0.1333
1851	DCSPTN1CRNt	transport into the mitochondria (carnitine)	Fatty acid oxidation	0.3556
1852	DCSPTN1t	fatty acid transport via diffusion	Transport, extracellular	0.204
1853	DCTPtn	dCTP diffusion in nucleus	Transport, nuclear	0.5637
1854	DCYTt	deoxycytidine transport via diffusion	Transport, extracellular	0.2727
1855	DECDPtm	lipid, flip-flop intracellular transport	Transport, mitochondrial	0.0433
1856	DGCHOLte	bile acid intracellular transport	Transport, extracellular	0.1842
1857	DGSNtm	deoyguanosine transport in mitochondria	Transport, mitochondrial	0.1489
1858	DHAAt1r	dehydroascorbate transport (uniport)	Transport, extracellular	0.8625
1859	DHCHOLESTANATEtm	lipid, flip-flop intracellular transport	Transport, peroxisomal	0.6861
1860	DHFtm	dihydrofolate reversible mitochondrial transport	Transport, mitochondrial	0.2847
1861	DIGALSIDEtl	digalside hs intracellular transport	Transport, lysosomal	0.5292
1862	DINt	deoxyinosine transport via diffusion	Transport, extracellular	0.3173
1863	D_LACt2	D-lactate transport via proton symport	Transport, extracellular	0.6033
1864	D_LACtm	D-lactate transport, mitochondrial	Transport, mitochondrial	0.3173
1865	DLNLCGCRNt	transport into the mitochondria (carnitine)	Fatty acid oxidation	0.954
1866	DLNLCGt	fatty acid transport via diffusion	Transport, extracellular	0.954
1867	DMHPTCRNt	2,6 dimethylheptanoyl crn transport	Fatty acid oxidation	0.8174
1868	DMHPTCRNte	2,6 dimethylheptanoyl carnitine transport	Transport, extracellular	0.8174
1869	DMNONCRNt	4,8 dimethylnonanoyl carnitine transport (mitochondria)	Fatty acid oxidation	0.4529
1870	DNDPt30m	dCDP transport via ADP antiport	Transport, mitochondrial	0.9539
1871	DNDPt31m	dCDP transport via ATP antiport	Transport, mitochondrial	0.8172
1872	DNDPt38m	dUTP transport via dUDP antiport	Transport, mitochondrial	0.3506
1873	DOLGLCP_Lter	Dolichyl beta-D-glucosyl phosphate flippase (liver)	N-glycan synthesis	0.8174
1874	DOLMANP_Lter	dolichol-phosphate mannose flippase (liver)	N-glycan synthesis	0.729
1875	DOLP_Uter	dolichol phosphate flippase (uterus)	N-glycan synthesis	0.8625
1876	DOPASFt	Dopamine 3-0-sulfate transport (diffusion)	Transport, extracellular	0.1662
1877	DOPAtu	Dopamine uniport	Transport, extracellular	0.6442
1878	DPCOAtl	dephospho-CoA transport from lysosome via diffusion	Transport, lysosomal	0.3556
1879	DRIBt	deoxyribose transport via diffusion	Transport, extracellular	0.4529
1880	DTDPtn	dTDP nuclear transport	Transport, nuclear	0.0994
1881	DTTPtn	dTTP diffusion in nucleus	Transport, nuclear	0.0994
1882	DUDPtn	dUDP nuclear transport	Transport, nuclear	0.013
1883	DUMPtn	dUMP nuclear transport	Transport, nuclear	0.013
1884	DURIt	deoxyuridine transport via diffusion	Transport, extracellular	0.8625
1885	DURItn	deoxyuridine transport in nucleus	Transport, nuclear	0.5637
1886	EICOSTETCRNt	transport into the mitochondria (carnitine)	Fatty acid oxidation	0.8625
1887	EICOSTETt	fatty acid transport via diffusion	Transport, extracellular	0.8625
1888	ELAIDCRNt	transport into the mitochondria (carnitine)	Fatty acid oxidation	0.6033
1889	ELAIDt	fatty acid transport via diffusion	Transport, extracellular	0.8625
1890	ESTRADIOLGLCt	estradiol glucuronide transport via bicarbonate countertransport	Transport, extracellular	0.6442
1891	ESTRADIOLtr	estradiol intracellular transport	Transport, endoplasmic reticular	0.729
1892	ESTRONESt	estrone 3-sulfate transport via bicarbonate countertransport	Transport, extracellular	0.4988
1893	ESTRONEtr	estrone intracellular transport	Transport, endoplasmic reticular	0.729
1894	ETOHt	ethanol reversible transport	Transport, extracellular	1
1895	ETOHtx	ethanol reversible peroxisomal transport	Transport, peroxisomal	0.4884
1896	F1Atg	F1alpha transport (from golgi to lysosome)	Transport, golgi apparatus	0.1842
1897	FADH2tru	FADH2 transporter, endoplasmic reticulum	Transport, endoplasmic reticular	0.1842
1898	FADH2tx	FADH2 transporter, peroxisomal	Transport, peroxisomal	0.6033
1899	FADtru	FAD transporter, endoplasmic reticulum	Transport, endoplasmic reticular	0.1842
1900	FADtx	FAD transporter, peroxisomal	Transport, peroxisomal	0.6033
1901	FATP1t	fatty acid electroneutral transport	Transport, extracellular	0.5637
1902	FATP2t	fatty acid electroneutral transport	Transport, extracellular	0.4529
1903	FATP3t	fatty acid electroneutral transport	Transport, extracellular	0.2253
1904	FATP4t	fatty acid electroneutral transport	Transport, extracellular	0.3865
1905	FATP5t	fatty acid electroneutral transport	Transport, extracellular	0.0722
1906	FATP6t	fatty acid electroneutral transport	Transport, extracellular	0.6861
1907	FATP7t	fatty acid electroneutral transport	Transport, extracellular	0.9081
1908	FATP8t	fatty acid electroneutral transport	Transport, extracellular	0.6861
1909	FATP9t	fatty acid electroneutral transport	Transport, extracellular	0.3556
1910	FE2t	iron (II) transport	Transport, extracellular	0.3556
1911	FE2tm	iron (II) transport	Transport, mitochondrial	0.0941
1912	FOLt2	folate transport via anion exchange	Transport, extracellular	0.1333
1913	FORMCOAtx	formyl coa transport	Transport, peroxisomal	0.8174
1914	FORt2m	formate mitochondrial transport	Transport, mitochondrial	0.8625
1915	FORtr	FOR transporter, endoplasmic reticulum	Transport, endoplasmic reticular	0.729
1916	FRDPtc	lipid, flip-flop intracellular transport	Transport, peroxisomal	0.0111
1917	FRDPtr	lipid, flip-flop intracellular transport	Transport, peroxisomal	0.013
1918	FRUt1r	D-fructose transport in via uniport	Transport, extracellular	0.729
1919	FUC14GALACGLCGALGLUSIDEte	blood group intracellular transport	Transport, extracellular	0.0027
1920	FUC14GALACGLCGALGLUSIDEtg	blood group intracellular transport	Transport, golgi apparatus	0.0027
1921	FUCACNGAL14ACGLCGALGLUSIDEte	blood group intracellular transport	Transport, extracellular	0.106
1922	FUCACNGAL14ACGLCGALGLUSIDEtg	blood group intracellular transport	Transport, golgi apparatus	0.106
1923	FUCFUC12GAL14ACGLCGALGLUSIDEte	blood group intracellular transport	Transport, extracellular	0.3687
1924	FUCFUC12GAL14ACGLCGALGLUSIDEtg	blood group intracellular transport	Transport, golgi apparatus	0.3687
1925	FUCFUCGALACGLCGALGLUSIDEte	blood group intracellular transport	Transport, extracellular	0.549
1926	FUCFUCGALACGLCGALGLUSIDEtg	blood group intracellular transport	Transport, golgi apparatus	0.549
1927	FUCGAL14ACGLCGALGLUSIDEte	blood group intracellular transport	Transport, extracellular	0.0243
1928	FUCGAL14ACGLCGALGLUSIDEtg	blood group intracellular transport	Transport, golgi apparatus	0.0243
1929	FUCGALGBSIDEte	fucgalgbside hs transport	Transport, extracellular	1
1930	FUCGALGBSIDEtg	fucgalgbside hs intracellular transport	Transport, golgi apparatus	1
1931	FUCtly	L-fucose efflux from lysosome	Transport, lysosomal	0.1489
1932	FUMSO3tm	Fumarate:sulfite antiport, mitochondrial	Transport, mitochondrial	0.119
1933	FUMSO4tm	Fumarate:sulfate antiport, mitochondrial	Transport, mitochondrial	0.233
1934	FUMtm	fumarate transport, mitochondrial	Transport, mitochondrial	0.9081
1935	G3PD2m	glycerol-3-phosphate dehydrogenase (FAD), mitochondrial	Glycolysis/gluconeogenesis	0.8625
1936	G6Pter	glucose 6-phosphate endoplasmic reticular transport via diffusion	Transport, endoplasmic reticular	0.603
1937	GACPAILter	glucosaminyl-acylphosphatidylinositol ER flippase	Transport, endoplasmic reticular	0.729
1938	GALFUCGALACGLCGAL14ACGLCGALGLUSIDEte	blood group intracellular transport	Transport, extracellular	1
1939	GALGALFUCFUCGALACGLCGALACGLCGAL14ACGLCGALGLUSIDEte	blood group intracellular transport	Transport, extracellular	0.1387
1940	GALGALFUCFUCGALACGLCGALACGLCGAL14ACGLCGALGLUSIDEtg	blood group intracellular transport	Transport, golgi apparatus	0.1387
1941	GALGLUSIDEtg	galgluside hs intracellular transport	Transport, golgi apparatus	0.0056
1942	GALGLUSIDEtl	galgluside hs intracellular transport	Transport, lysosomal	0.0537
1943	GALSIDEtl	galactocerebroside intracellular transport	Transport, lysosomal	0.119
1944	GALt1r	galactose transport (uniport)	Transport, extracellular	0.5254
1945	GALt2_2	D-galactose transport via proton symport	Transport, extracellular	0.6105
1946	GALt4	galactose transport via sodium symport	Transport, extracellular	0.5358
1947	GALtly	galactose efflux from lysosome	Transport, lysosomal	0.204
1948	GAMt1r	glucosamine transport (uniport)	Transport, extracellular	0.1842
1949	GCHOLAt	glycocholate transport via bicarbonate countertransport	Transport, extracellular	0.7463
1950	GCHOLAte	bile acid intracellular transport	Transport, extracellular	1
1951	GCHOLAtx	bile acid intracellular transport	Transport, peroxisomal	0.923
1952	GDPFUCtg	GDPFuc Golgi transport via CMP antiport	Transport, golgi apparatus	0
1953	GDPtg	GDP intracellular transport	Transport, golgi apparatus	0
1954	GGLUCT	gamma-glutamylcyclotransferase	Glutathione metabolism	0.1659
1955	GLCMter	glucose transport via membrane vesicle	Transport, extracellular	0.233
1956	GLCt2_2	D-glucose transport in via proton symport	Transport, extracellular	0.6033
1957	GLCt4	glucose transport via sodium symport	Transport, extracellular	0.3263
1958	GLCter	glucose transport, endoplasmic reticulum	Transport, endoplasmic reticular	0.3263
1959	GLCtly	glucose efflux from lysosome	Transport, lysosomal	0.0537
1960	GLCURter	glucuronate endoplasmic reticular transport	Transport, endoplasmic reticular	0.729
1961	GLCURtly	glucuronate transport into lysososme	Transport, lysosomal	0.7728
1962	GLNt4	L-glutamine reversible transport via sodium symport	Transport, extracellular	0.3865
1963	GLNtm	L-glutamine transport via electroneutral transporter	Transport, mitochondrial	0.204
1964	GLUt2m	L-glutamate reversible transport via proton symport, mitochondrial	Transport, mitochondrial	0.3865
1965	GLUt6	Glutamate transport via Na, H symport and K antiport	Transport, extracellular	0.6855
1966	GLUtr	intracellular transport	Transport, endoplasmic reticular	0.6861
1967	GLUVESSEC	L-glutamate secretion via secretory vesicle (ATP driven)	Transport, extracellular	0.8174
1968	GLXtp	glyoxylate transport, peroxisomal	Transport, peroxisomal	0.9081
1969	GLYCLTtp	glycolate transport into peroxisome	Transport, peroxisomal	0.1333
1970	GLYC_St	L-glycerate export	Transport, extracellular	0.729
1971	GLYCtm	glycerol transport	Transport, mitochondrial	0.204
1972	GLYt4	glycine transport via sodium symport	Transport, extracellular	0.0833
1973	GLYtm	glycine passive transport to mitochondria	Transport, mitochondrial	0.8174
1974	GLYtp	glycine passive transport to peroxisome	Transport, peroxisomal	0.1333
1975	GMPtg	GMP transport (Golgi)	Transport, golgi apparatus	0
1976	GSNt	guanosine facilated transport in cytosol	Transport, extracellular	0.5254
1977	GT1Ate	gt1a hs transport	Transport, extracellular	0.4529
1978	GT1Atg	gt1a hs intracellular transport	Transport, golgi apparatus	0.4529
1979	GTHRDt	Glutathione transport into mitochondria	Glutathione metabolism	0.3865
1980	GTHRDtr	glutathione transport via diffusion	Transport, endoplasmic reticular	0.6861
1981	GUAt	Guanine transport	Transport, extracellular	0.1469
1982	GULNter	L-gulonate endoplasmic reticular export	Transport, endoplasmic reticular	0.5637
1983	H2O2t	hydrogen peroxide transport via diffusion	Transport, extracellular	0.6033
1984	H2O2tm	hydrogen peroxide mitochondrial transport	Transport, mitochondrial	0.6861
1985	H2O2tn	hydrogen peroxide nuclear transport	Transport, nuclear	0.2727
1986	H2O2tp	hydrogen peroxide peroxisomal transport via diffusion	Transport, peroxisomal	0.3865
1987	H2Ot	H2O transport via diffusion	Transport, extracellular	0.2253
1988	H2Oter	H2O endoplasmic reticulum transport	Transport, endoplasmic reticular	0.3865
1989	H2Otg	H2O transport, Golgi apparatus	Transport, golgi apparatus	0.1489
1990	H2Otly	H2O transport, lysosomal	Transport, lysosomal	0.6033
1991	H2Otm	H2O transport, mitochondrial	Transport, mitochondrial	0.2253
1992	H2Otn	H2O transport, nuclear	Transport, nuclear	0.0941
1993	H2Otp	H2O transport, peroxisomal	Transport, peroxisomal	0.7728
1994	HAS1	hyaluronan synthase	Hyaluronan metabolism	0.6861
1995	HAS2	hyaluronan synthase	Hyaluronan metabolism	0.8174
1996	HAtly	hyaluronan transport, extracellular to lysosome	Transport, lysosomal	0.7728
1997	HDCAter	palmitate ER export	Transport, endoplasmic reticular	0.0647
1998	HDCEAtr	fatty acid transport via diffusion	Transport, extracellular	0.8625
[truncated: 1,229 more rows]
