# Supplementary material for: A Distance-Based Framework for the Characterization of Metabolic Heterogeneity in Large Sets of Genome-Scale Metabolic Models
Source: Patterns (N Y). 2020 Aug 6;1(6):100080. doi: 10.1016/j.patter.2020.100080 (PMC7660451; doi:10.1016/j.patter.2020.100080)
Supplement: Table S2. List of Reactions with Significantly Different Activity in AT versus UT Models and Associated p Values — These data are relative to the Kruskal-Wallis test after comparing models belonging to the two treatment groups (i.e., trained/untrained). [file mmc3.zip]

Archive with 1 entries (1 files):
- S3_discriminant_reactions_treatment.csv
