# Supplementary material for: A Distance-Based Framework for the Characterization of Metabolic Heterogeneity in Large Sets of Genome-Scale Metabolic Models
Source: Patterns (N Y). 2020 Aug 6;1(6):100080. doi: 10.1016/j.patter.2020.100080 (PMC7660451; doi:10.1016/j.patter.2020.100080)
Supplement: Table S2. List of Reactions with Significantly Different Activity in AT versus UT Models and Associated p Values — These data are relative to the Kruskal-Wallis test after comparing models belonging to the two treatment groups (i.e., trained/untrained). [file mmc3.zip › S3_discriminant_reactions_treatment.csv]

	ID	Reaction name	Pathway	p-value
0	13DAMPPOX	1,3-Diaminopropane:oxygen oxidoreductase (deaminating)	beta-Alanine metabolism	0.0179
1	2DR1PP	2-deoxy-D-ribose 1-phosphate phosphorylase	Pyrimidine catabolism	0.6033
2	2HBO	2-Hydroxybutyrate:NAD+ oxidoreductase	Propanoate metabolism	0.7701
3	2OXOADOXm	2-Oxoadipate:lipoamde 2-oxidoreductase(decarboxylating and acceptor-succinylating) (mitochondria)	Lysine metabolism	0.9081
4	34DHOXPEGOX	3,4-Dihydroxyphenylethyleneglycol:NAD+ oxidoreductase	Tyrosine metabolism	0.7728
5	34HPLFM	3-(4-hydroxyphenyl-)lactate formation	Ubiquinone synthesis	0.0941
6	34HPPOR	4-Hydroxyphenylpyruvate:oxygen oxidoreductase	Tyrosine metabolism	0.3556
7	3AIBTm	L-3-aminoisobutyrate transaminase, mitochondrial	Valine, leucine, and isoleucine metabolism	0.8174
8	3DPHBH1	Hydroxylation of 3-Decaprenyl-4-hydroxybenzoate (NADH)	Ubiquinone synthesis	0.0243
9	3DPHBH2	Hydroxylation of 3-Decaprenyl-4-hydroxybenzoate (NADPH)	Ubiquinone synthesis	0.4529
10	3DSPHR	3-Dehydrosphinganine reductase	Sphingolipid metabolism	0.478
11	3HBCDm	3-hydroxybutyryl-CoA dehydratase, mitochondrial	Butanoate metabolism	0.2987
12	3HBCOAHLm	3-hydroxyisobutyryl-CoA hydrolase, mitochondrial	Valine, leucine, and isoleucine metabolism	0.954
13	3SALACBOXL	3-Sulfino-L-alanine carboxy-lyase	Taurine and hypotaurine metabolism	0.8998
14	3SALAOX	cysteinesulfinic acid oxidase	Taurine and hypotaurine metabolism	0.6436
15	3SALATAi	3-sulfino-alanine transaminase (irreversible)	Methionine and cysteine metabolism	0.0941
16	3SALATAim	3-sulfino-alanine transaminase (irreversible), mitochondrial	Methionine and cysteine metabolism	0.4529
17	3SPYRSP	3-sulfinopyruvate hydrolase (spotaneous reaction)	Methionine and cysteine metabolism	0.0941
18	3SPYRSPm	3-sulfinopyruvate hydrolase (spotaneous reaction), mitochondrial	Methionine and cysteine metabolism	0.4529
19	41R1H2MAE12BOOX	4-[(1R)-1-Hydroxy-2-(methylamino)ethyl]-1,2-benzenediol:oxygen oxidoreductase(deaminating)(flavin-containing)	Tyrosine metabolism	0.8174
20	41R2A1H12BOOX	4-[(1R)-2-Amino-1-hydroxyethyl]-1,2-benzenediol:oxygen oxidoreductase(deaminating)(flavin-containing)	Tyrosine metabolism	0.7728
21	4HBZCOAFm	4-hydroxybenzoyl-CoA formation	Ubiquinone synthesis	0.0941
22	4HBZFm	4-hydroxybenzoate formation	Ubiquinone synthesis	0.0941
23	4HOXPACDOX_NADP_	4-Hydroxyphenylacetaldehyde:NADP+ oxidoreductase	Tyrosine metabolism	0.106
24	4NPHSULT	4-Nitrophenol Sulfotransferase	Cytochrome metabolism	1
25	5HOXINDACTO2OX	5-Hydroxyindoleacetaldehyde:oxygen oxidoreductase	Tryptophan metabolism	0.7701
26	A_MANASEly	alpha-mannosidase, lysosomal	N-glycan degradation	0.4884
27	A4GALTg	Lactosylceramide 4-alpha-galactosyltransferase	Sphingolipid metabolism	0.2411
28	AACOAT	Acetoacetyl-CoA:acetate CoA-transferase	Propanoate metabolism	0.5254
29	AACTOOR	Aminoacetone:oxygen oxidoreductase(deaminating)(flavin-containing)	Glycine, serine, alanine and threonine metabolism	0.3828
30	AASAD3m	L-aminoadipate-semialdehyde dehydrogenase (NADH), mitochondrial	Lysine metabolism	0.6033
31	ABO1g	ABO blood group (transferase A, alpha 1-3-N-acetylgalactosaminyltransferase; transferase B, alpha 1-3-galactosyltransferase)	Blood group synthesis	0.9508
32	ABO4g	ABO blood group (transferase A, alpha 1-3-N-acetylgalactosaminyltransferase; transferase B, alpha 1-3-galactosyltransferase)	Blood group synthesis	0.8532
33	ABO5g	ABO blood group (transferase A, alpha 1-3-N-acetylgalactosaminyltransferase; transferase B, alpha 1-3-galactosyltransferase)	Blood group synthesis	0.8532
34	ABO6g	ABO blood group (transferase A, alpha 1-3-N-acetylgalactosaminyltransferase; transferase B, alpha 1-3-galactosyltransferase)	Blood group synthesis	0.3547
35	ABO7g	ABO blood group (transferase A, alpha 1-3-N-acetylgalactosaminyltransferase; transferase B, alpha 1-3-galactosyltransferase)	Blood group synthesis	0.3547
36	ABO8g	ABO blood group (transferase A, alpha 1-3-N-acetylgalactosaminyltransferase; transferase B, alpha 1-3-galactosyltransferase)	Blood group synthesis	0.8051
37	ABO9g	ABO blood group (transferase A, alpha 1-3-N-acetylgalactosaminyltransferase; transferase B, alpha 1-3-galactosyltransferase)	Blood group synthesis	0.1387
38	ABTArm	4-aminobutyrate transaminase, reversible (mitochondrial)	Glutamate metabolism	0.3263
39	ABTD	L-arabinitol 4-dehydrogenase	Pentose phosphate pathway	0.6033
40	ABUTD	Aminobutyraldehyde dehydrogenase	beta-Alanine metabolism	0.729
41	ACACT10m	acetyl-CoA C-acetyltransferase, mitochondrial	Valine, leucine, and isoleucine metabolism	0.954
42	ACACT1r	acetyl-CoA C-acetyltransferase	Tryptophan metabolism	0.8174
43	ACACT1rm	acetyl-CoA C-acetyltransferase, mitochondrial	Tryptophan metabolism	0.729
44	ACACT1x	acetyl-CoA C-acetyltransferase, mitochondrial	Cholesterol metabolism	0.8174
45	ACACT4p	acetyl-CoA C-acetyltransferase (octanoyl-CoA), peroxisomal	Fatty acid oxidation	0.1842
46	ACACT6p	acetyl-CoA C-acetyltransferase (dodecanoyl), peroxisomal	Fatty acid oxidation	0.9081
47	ACACT7p	acetyl-CoA acyltransferase (tetradecanoyl-CoA), peroxisomal	Fatty acid oxidation	0.4529
48	ACCOAC	acetyl-CoA carboxylase	Fatty acid oxidation	0.119
49	ACCOACm	Acetyl-Coa carboxylase, beta isoform	Fatty acid oxidation	0.6033
50	ACCOAL	acetate-CoA ligase (ADP-forming)	Propanoate metabolism	0.3263
51	ACCOALm	acetate-CoA ligase (AMP-forming)	Propanoate metabolism	0.7728
52	ACGALK	N-acetylgalactosamine kinase	Aminosugar metabolism	0.5226
53	ACGALK2	N-acetylgalactosamine kinase (ITP)	Aminosugar metabolism	0.4661
54	ACGAM2E	N-acetylglucosamine 2-epimerase	Aminosugar metabolism	0.0377
55	ACGAM6PSi	N-acetylglucosamine-6-phosphate synthase	Aminosugar metabolism	0.1659
56	ACGAMK	N-acetylglucosamine kinase	Aminosugar metabolism	0.6861
57	ACGAMPM	phosphoacetylglucosamine mutase	Aminosugar metabolism	0.1842
58	ACGPID	N-acetylglucosaminylphosphatidylinositol deacetylase	Phosphatidylinositol phosphate metabolism	0.0735
59	ACITL	ATP-Citrate lyase	Citric acid cycle	0.3263
60	ACNAM9PL	N-Acetylneuraminate 9-phosphate pyruvate-lyase (pyruvate-phosphorylating)	Aminosugar metabolism	0.8174
61	ACNAMPH	N-Acetylneuraminate 9-phosphate phosphohydrolase	Aminosugar metabolism	0.8174
62	ACNMLr	N-Acetylneuraminate lyase (reversible)	Aminosugar metabolism	0.1333
63	ACOAD10m	acyl-CoA dehydrogenase (2-methylbutanoyl-CoA), mitochondrial	Valine, leucine, and isoleucine metabolism	0.2253
64	ACOAD1fm	acyl-CoA dehydrogenase (butanoyl-CoA), mitochondrial	Butanoate metabolism	0.2727
65	ACOAD8m	acyl-CoA dehydrogenase (isovaleryl-CoA), mitochondrial	Valine, leucine, and isoleucine metabolism	0.5142
66	ACOAD9m	acyl-CoA dehydrogenase (isobutyryl-CoA), mitochondrial	Valine, leucine, and isoleucine metabolism	0.9081
67	ACOAHi	acetyl-CoA hydrolase	Pyruvate metabolism	0.1421
68	ACOAO7p	acyl-CoA oxidase (hexadecanoyl-CoA), peroxisomal	Fatty acid oxidation	0.729
69	ACONT	aconitase	Citric acid cycle	0.729
70	ACOX2x	acyl-Coenzyme A oxidase 2, branched chain	Bile acid synthesis	0.5468
71	ACP1_FMN_	acid phosphatase (FMN)	Vitamin B2 metabolism	0.0433
72	ACS	acetyl-CoA synthetase	Glycolysis/gluconeogenesis	0.6033
73	ACS2	acetyl-CoA synthase (propionate)	Propanoate metabolism	0.954
74	ACSm	acetyl-CoA synthetase	Glycolysis/gluconeogenesis	0.4884
75	ACTLMO	acetol monooxygenase	Pyruvate metabolism	0.722
76	ACYP	acylphosphatase	Glycolysis/gluconeogenesis	0.3263
77	ADK1m	adenylate kinase, mitochondrial	Nucleotide interconversion	0.013
78	ADK3m	adentylate kinase (GTP)	Nucleotide interconversion	0.0433
79	ADMDC	adenosylmethionine decarboxylase	Arginine and Proline Metabolism	0.5254
80	ADNCYC	adenylate cyclase	Nucleotide interconversion	0.729
81	ADNK1	adenosine kinase	Nucleotide interconversion	0.4189
82	ADNK1m	adenosine kinase, mitochondrial	Nucleotide interconversion	0.8625
83	ADPRDP	ADPribose diphosphatase	Nucleotide interconversion	0.6033
84	ADPT	adenine phosphoribosyltransferase	Nucleotide salvage pathway	0.0941
85	ADRNCPT1	carnitine O-palmitoyltransferase	Fatty acid oxidation	0.6033
86	ADRNCPT2	carnitine transferase	Fatty acid oxidation	0.6033
87	ADSK	adenylyl-sulfate kinase	Nucleotide interconversion	0.0496
88	ADSL1	adenylosuccinate lyase	Nucleotide interconversion	0.2727
89	ADSL2	adenylosuccinate lyase	Purine synthesis	0.2987
90	ADSS	adenylosuccinate synthase	Nucleotide interconversion	0.2727
91	AG13T10g	N-acetyllactosaminide beta-1,3-N-acetylglucosaminyltransferase, Golgi apparatus	Keratan sulfate synthesis	0.4529
92	AG13T11g	N-acetyllactosaminide beta-1,3-N-acetylglucosaminyltransferase, Golgi apparatus	Keratan sulfate synthesis	0.4529
93	AG13T12g	N-acetyllactosaminide beta-1,3-N-acetylglucosaminyltransferase, Golgi apparatus	Keratan sulfate synthesis	0.4529
94	AG13T13g	N-acetyllactosaminide beta-1,3-N-acetylglucosaminyltransferase, Golgi apparatus	Keratan sulfate synthesis	0.4529
95	AG13T14g	N-acetyllactosaminide beta-1,3-N-acetylglucosaminyltransferase, Golgi apparatus	Keratan sulfate synthesis	0.4529
96	AG13T15g	N-acetyllactosaminide beta-1,3-N-acetylglucosaminyltransferase, Golgi apparatus	Keratan sulfate synthesis	0.4529
97	AG13T16g	N-acetyllactosaminide beta-1,3-N-acetylglucosaminyltransferase, Golgi apparatus	Keratan sulfate synthesis	0.8625
98	AG13T17g	N-acetyllactosaminide beta-1,3-N-acetylglucosaminyltransferase, Golgi apparatus	Keratan sulfate synthesis	0.8625
99	AG13T18g	N-acetyllactosaminide beta-1,3-N-acetylglucosaminyltransferase, Golgi apparatus	Keratan sulfate synthesis	0.8625
100	AG13T1g	N-acetyllactosaminide beta-1,3-N-acetylglucosaminyltransferase, Golgi apparatus	Keratan sulfate synthesis	0.9081
101	AG13T2g	N-acetyllactosaminide beta-1,3-N-acetylglucosaminyltransferase, Golgi apparatus	Keratan sulfate synthesis	0.9081
102	AG13T3g	N-acetyllactosaminide beta-1,3-N-acetylglucosaminyltransferase, Golgi apparatus	Keratan sulfate synthesis	0.9081
103	AG13T4g	N-acetyllactosaminide beta-1,3-N-acetylglucosaminyltransferase, Golgi apparatus	Keratan sulfate synthesis	0.4529
104	AG13T6g	N-acetyllactosaminide beta-1,3-N-acetylglucosaminyltransferase, Golgi apparatus	Keratan sulfate synthesis	0.4529
105	AG13T7g	N-acetyllactosaminide beta-1,3-N-acetylglucosaminyltransferase, Golgi apparatus	Keratan sulfate synthesis	0.4529
106	AG13T8g	N-acetyllactosaminide beta-1,3-N-acetylglucosaminyltransferase, Golgi apparatus	Keratan sulfate synthesis	0.4529
107	AG13T9g	N-acetyllactosaminide beta-1,3-N-acetylglucosaminyltransferase, Golgi apparatus	Keratan sulfate synthesis	0.4529
108	AGDC	N-acetylglucosamine-6-phosphate deacetylase	Aminosugar metabolism	0.6861
109	AGMTm	agmatinase (m)	Arginine and Proline Metabolism	0.0833
110	AGPAT1	1-acylglycerol-3-phosphate O-acyltransferase 1	Triacylglycerol synthesis	0.954
111	AGTim	alanine-glyoxylate transaminase (irreversible), mitochondrial	Alanine and aspartate metabolism	0.954
112	AGTix	alanine-glyoxylate transaminase (irreversible), (peroxisomal)	Alanine and aspartate metabolism	0.2987
113	AHC	adenosylhomocysteinase	Methionine and cysteine metabolism	0.8174
114	AHEXASE2ly	beta-N-acetylhexosaminidase, lysosomal	N-glycan degradation	0.5637
115	AHEXASEly	beta-N-acetylhexosaminidase, lysosomal	N-glycan degradation	0.729
116	AICART	phosphoribosylaminoimidazolecarboxamide formyltransferase	Purine synthesis	0.2987
117	AKGDm	2-oxoglutarate dehydrogenase	Citric acid cycle	0.6442
118	AKR1C42	aldo-keto reductase family 1, member C4 (chlordecone reductase; 3-alpha hydroxysteroid dehydrogenase, type I; dihydrodiol dehydrogenase 4)	Bile acid synthesis	0.1842
119	AKR1D2	aldo-keto reductase family 1, member D1 (delta 4-3-ketosteroid-5-beta-reductase)	Bile acid synthesis	0.4884
120	ALASm	5-aminolevulinate synthase	Glycine, serine, alanine and threonine metabolism	0.954
121	ALATA_L	L-alanine transaminase	Glutamate metabolism	0.204
122	ALCD1	alcohol dehydrogenase (methanol)	Miscellaneous	0.0735
123	ALCD21_L	alcohol dehydrogenase (L-1,2-propanediol)	Pyruvate metabolism	0.2253
124	ALCD22_L	alcohol dehydrogenase (L-lactaldehyde)	Pyruvate metabolism	0.3865
125	ALCD2if	alcohol dehydrogenase, forward rxn (ethanol -> acetaldehyde)	Glycolysis/gluconeogenesis	0.5254
126	ALCD2yf	alcohol dehydrogenase (ethanol, NADP), forward reaction	Glycolysis/gluconeogenesis	0.119
127	ALDD21	aldehyde dehydrogenase (pristanal, NAD)	Fatty acid oxidation	0.4884
128	ALDD2x	aldehyde dehydrogenase (acetaldehyde, NAD)	Glycolysis/gluconeogenesis	0.3865
129	ALDD2xm	aldehyde dehydrogenase (acetylaldehyde, NAD), mitochondrial	Glycolysis/gluconeogenesis	0.6861
130	ALDD2y	aldehyde dehydrogenase (acetaldehyde, NADP)	Glycolysis/gluconeogenesis	0.6861
131	ALOX52	Arachidonate 5-lipoxygenase	Eicosanoid metabolism	0.6861
132	ALR2	aldose reductase (methylglyoxal)	Pyruvate metabolism	0.1659
133	ALR3	aldose reductase (acetol)	Pyruvate metabolism	0.2253
134	AMACR2p	alpha-methylacyl-CoA racemase (reductase)	Bile acid synthesis	0.7728
135	AMACRp	alpha-methylacyl-CoA racemase	Bile acid synthesis	0.5468
136	AMANK	N-acetyl-D-mannosamine kinase	Aminosugar metabolism	0.8174
137	AMPDA	Adenosine monophosphate deaminase	Nucleotide interconversion	0.3556
138	AMPTASECG	alanyl aminopeptidase (cys-gly)	Glutathione metabolism	0.8174
139	AMY1e	alpha-amylase, extracellular (strch1 -> strch2)	Starch and sucrose metabolism	0.4884
140	AMY2e	alpha-amylase, extracellular (glygn2 -> glygn4)	Starch and sucrose metabolism	0.204
141	AOBUTDsm	L-2-amino-3-oxobutanoate decarboxylation, mitochondrial (spontaneous)	Glycine, serine, alanine and threonine metabolism	0.3828
142	APAT2rm	3-Aminopropanoate:2-oxoglutarate aminotransferase (m)	beta-Alanine metabolism	0.5254
143	ARABR	arabinose reductase	Pentose phosphate pathway	0.4529
144	ARACHCPT1	carnitine acyltransferase I	Fatty acid oxidation	0.6861
145	ARACHCPT2	carnitine acyltransferase II	Fatty acid oxidation	0.6861
146	ARGDCm	arginine decarboxylase (m)	Arginine and Proline Metabolism	0.0833
147	ARGN	arginase	Urea cycle	0.2727
148	ARGNm	arginase (m)	Urea cycle	0.8174
149	ARGSL	argininosuccinate lyase	Alanine and aspartate metabolism	0.5066
150	ARGSS	argininosuccinate synthase	Alanine and aspartate metabolism	0.5066
151	R_group_phosphotase_3	R group phosphotase 3		0.106
152	ARTPLM3	R group to palmitate conversion	R group synthesis	0.3263
153	ARTPLM3m	R group to palmitate conversion	R group synthesis	0.1842
154	ASAH1	N-acylsphingosine amidohydrolase	Sphingolipid metabolism	0.4189
155	ASCBOX	ascorbic acid oxidase	Vitamin C metabolism	1
156	ASNNm	L-asparaginase (mitochondrial)	Alanine and aspartate metabolism	0.6033
157	ASP1DC	aspartate 1-decarboxylase	beta-Alanine metabolism	0.6989
158	ASPNATm	aspartate N-acetyltransferase, mitochondrial	Alanine and aspartate metabolism	0.4884
159	ASPTA	aspartate transaminase	Alanine and aspartate metabolism	0.0735
160	ASPTAm	aspartate transaminase	Alanine and aspartate metabolism	0.4529
161	ATPH1e	ATP diphosphohydrolase	Nucleotide interconversion	0.729
162	ATPH2e	ATP diphosphohydrolase	Nucleotide interconversion	0.5253
163	B_MANNASEly	beta-mannosidase, lysosomal	N-glycan degradation	0.4884
164	B3GALT3g	Beta-1,3-galactosyltransferase 3	Sphingolipid metabolism	0.2411
165	B3GALT41g	Beta-1,3-galactosyltransferase 4	Sphingolipid metabolism	0.1439
166	B3GALT42g	Beta-1,3-galactosyltransferase 4	Sphingolipid metabolism	0.0833
167	B3GALT5g	Beta-1,3-galactosyltransferase 5	Sphingolipid metabolism	0.2411
168	B3GALTg	Beta galactosyltransferase	Blood group synthesis	0.0833
169	B3GNT11g	UDP-GlcNAc:betaGal beta-1,3-N-acetylglucosaminyltransferase 1	Blood group synthesis	0.3877
170	B3GNT310g	UDP-GlcNAc:betaGal beta-1,3-N-acetylglucosaminyltransferase 3, Golgi apparatus	Blood group synthesis	0.729
171	B3GNT311g	UDP-GlcNAc:betaGal beta-1,3-N-acetylglucosaminyltransferase 3, Golgi apparatus	Blood group synthesis	0.8532
172	B3GNT312g	UDP-GlcNAc:betaGal beta-1,3-N-acetylglucosaminyltransferase 3, Golgi apparatus	Blood group synthesis	0.3877
173	B3GNT313g	UDP-GlcNAc:betaGal beta-1,3-N-acetylglucosaminyltransferase 3, Golgi apparatus	Blood group synthesis	0.3547
174	B3GNT314g	UDP-GlcNAc:betaGal beta-1,3-N-acetylglucosaminyltransferase 3, Golgi apparatus	Blood group synthesis	0.1387
175	B3GNT51g	UDP-GlcNAc:betaGal beta-1,3-N-acetylglucosaminyltransferase 5	Blood group synthesis	0.2727
176	BAAT1x	bile acid Coenzyme A: amino acid N-acyltransferase	Bile acid synthesis	0.0937
177	BAAT2x	bile acid Coenzyme A: amino acid N-acyltransferase	Bile acid synthesis	0.954
178	BAMPPALDOX	beta-Aminopropion aldehyde:NAD+ oxidoreductase	beta-Alanine metabolism	0.0179
179	BDHm	(R)-3-Hydroxybutanoate:NAD+ oxidoreductase	Butanoate metabolism	0.0647
180	BDMT_U	GDPmannose:chitobiosyldiphosphodolichol beta-D-mannosyltransferase (uterus)	N-glycan synthesis	0.8625
181	BILIRED	Nad(p)h biliverdin reductase	Heme degradation	0.9081
182	BMTer_U	B mannosyltransferase, endoplasmic reticulum	Phosphatidylinositol phosphate metabolism	0.1842
183	BPNT	3,5-bisphosphate nucleotidase	Nucleotide interconversion	0.0496
184	BPNT2	3,5-bisphosphate nucleotidase (paps)	Nucleotide interconversion	0.5468
185	C14STRr	C-14 sterol reductase	Cholesterol metabolism	0.3865
186	C160CPT1	carnitine acyltransferase I	Fatty acid oxidation	0.6861
187	C160CPT2	carnitine acyltransferase II	Fatty acid oxidation	0.6033
188	C161CPT1	production of palmitoleoylcarnitine	Fatty acid oxidation	0.8174
189	C161CPT12	carnitine O-palmitoyltransferase	Fatty acid oxidation	0.0833
190	C161CPT2	transport of Hexadecenoyl-CoA into mitochondrial matrix	Fatty acid oxidation	0.3263
191	C161CPT22	C161 transport into the mitochondria	Fatty acid oxidation	0.0833
192	C180CPT1	carnitine acyltransferase I	Fatty acid oxidation	0.204
193	C181CPT1	transport of Octadecenoyl-CoA into mitochondrial matrix	Fatty acid oxidation	0.2987
194	C181CPT2	transport of Octadecenoyl-CoA into mitochondrial matrix	Fatty acid oxidation	0.2253
195	C204CPT1	carnitine C20:4 transferase	Fatty acid oxidation	0.3865
196	C204CPT2	arachidonic acid transport into the mitochondria	Fatty acid oxidation	0.4884
197	C226CPT1	carnitine C22:6 transferase	Fatty acid oxidation	0.2727
198	C226CPT2	C226 transport into the mitochondria	Fatty acid oxidation	0.2727
199	C3STDH1Pr	C-3 sterol dehydrogenase (4-methylzymosterol)	Cholesterol metabolism	0.2253
200	C3STKR2r	C-3 sterol keto reductase (zymosterol)	Cholesterol metabolism	0.2482
201	C4STMO1r	C-4 sterol methyl oxidase (4,4-dimethylzymosterol)	Cholesterol metabolism	0.3865
202	C4STMO2Pr	C-4 methyl sterol oxidase	Cholesterol metabolism	0.9081
203	C4STMO2r	C-4 methyl sterol oxidase	Cholesterol metabolism	0.6033
204	CAT2p	catalase A, peroxisomal (ethanol)	Glycolysis/gluconeogenesis	0.5254
205	CATm	catalase	ROS detoxification	0.4529
206	CATp	catalase A, peroxisomal	Miscellaneous	0.0327
207	CBR2	Carbonyl reductase [NADPH] 1	Eicosanoid metabolism	0.9645
208	CDIPTr	phosphatidylinositol synthase (Homo sapiens)	Glycerophospholipid metabolism	0.6033
209	CDS	phosphatidate cytidylyltransferase	Glycerophospholipid metabolism	0.8174
210	CDSm	phosphatidate cytidylyltransferase	Glycerophospholipid metabolism	0.7728
211	CEPTC	choline phosphotransferase	Glycerophospholipid metabolism	0.1489
212	CERK	Ceramide kinase	Sphingolipid metabolism	0.4185
213	CHLPCTD	choline phosphate cytididyltransferase	Glycerophospholipid metabolism	0.1489
214	CHOLK	Choline kinase	Glycerophospholipid metabolism	0.3865
215	CITL	Citrate lyase	Citric acid cycle	0.6017
216	CMPSAS	CMP sialic acid synthase	Aminosugar metabolism	0.1333
217	CMPSASn	CMP sialic acid synthase, nuclear	Aminosugar metabolism	0.5637
218	COQ3m	methyltransferase COQ3	Ubiquinone synthesis	0.0941
219	COQ5m	Ubiquinone biosynthesis methyltransferase COQ5	Ubiquinone synthesis	0.0941
220	COQ6m	Ubiquinone biosynthesis monooxgenase COQ6	Ubiquinone synthesis	0.0941
221	COQ7m	Ubiquinone biosynthesis COQ7	Ubiquinone synthesis	0.0941
222	CORE2GTg	Core 2 acetylglucosaminyltransferase, Golgi apparatus	O-glycan synthesis	0.9081
223	CORE3GTg	Core 3 beta-GlcNAc-transferase, Golgi apparatus	O-glycan synthesis	0.8625
224	CORE4GTg	Core 4 beta6-GalNAc-transferase, Golgi apparatus	O-glycan synthesis	0.8625
225	CORE6GTg	Core 6 beta-GlcNAc-transferase A, Golgi apparatus	O-glycan synthesis	0.3556
226	COUCOAFm	p-coumaroyl-CoA formation	Ubiquinone synthesis	0.0941
227	CPPPGO	coproporphyrinogen oxidase (O2 required)	Heme synthesis	0.4884
228	CSm	citrate synthase	Citric acid cycle	0.7728
229	CSNAT2m	carnitine O-aceyltransferase, mitochondrial	Fatty acid oxidation	0.6861
230	CSNAT2x	carnitine dimethyl nonanoyl transferase, revsible, peroxisomal	Fatty acid oxidation	0.0282
231	CSNAT3x	carnitine O-aceyltransferase, peroxisomal	Fatty acid oxidation	1
232	CSNATer	carnitine O-acetyltransferase, endolasmic reticulum	Fatty acid oxidation	0.6442
233	CSNATm	carnitine O-aceyltransferase, mitochondrial	Fatty acid oxidation	0.0496
234	CSNATp	carnitine O-acetyltransferase, reverse direction, peroxisomal	Fatty acid oxidation	0.1489
235	CSNATr	carnitine O-acetyltransferase	Fatty acid oxidation	0.2987
236	CTPS1	CTP synthase (NH3)	Nucleotide interconversion	0.2253
237	CTPS2	CTP synthase (glutamine)	Pyrimidine synthesis	0.483
238	CYSO	cysteine oxidase	Taurine and hypotaurine metabolism	0.0433
239	CYSTA	cysteine transaminase	Methionine and cysteine metabolism	0.2987
240	CYTD	cytidine deaminase	Pyrimidine catabolism	0.07
241	CYTDK1	ATPcytidine 5-phosphotransferase	Nucleotide interconversion	1
242	CYTDK2m	cytidine kinase (ATP), mitochondrial	Nucleotide interconversion	0.7728
243	CYTK1	cytidylate kinase (CMP)	Nucleotide interconversion	0.2482
244	CYTK10	cytidylate kinase (CMP,dGTP)	Nucleotide interconversion	0.0179
245	CYTK10n	cytidylate kinase (CMP,dGTP),nuclear	Nucleotide interconversion	0.119
246	CYTK11n	cytidylate kinase (dCMP,dGTP),nuclear	Nucleotide interconversion	0.1489
247	CYTK12	cytidylate kinase (dCMP,dCTP)	Nucleotide interconversion	0.9081
248	CYTK12n	cytidylate kinase (dCMP,dCTP),nuclear	Nucleotide interconversion	0.9081
249	CYTK13	cytidylate kinase (dCMP,dATP)	Nucleotide interconversion	0.1659
250	CYTK14	cytidylate kinase (dCMP,UTP)	Nucleotide interconversion	0.6861
251	CYTK14n	cytidylate kinase (dCMP,CTP),nuclear	Nucleotide interconversion	0.6861
252	CYTK1m	cytidylate kinase (CMP),mitochondrial	Nucleotide interconversion	0.7728
253	CYTK1n	cytidylate kinase (CMP),nuclear	Nucleotide interconversion	0.4529
254	CYTK2	cytidylate kinase (dCMP)	Nucleotide interconversion	0.8174
255	CYTK2n	cytidylate kinase (dCMP),nuclear	Nucleotide interconversion	0.4529
256	CYTK3	cytidylate kinase (CMP)(GTP)	Nucleotide interconversion	0.3263
257	CYTK3n	cytidylate kinase (dCMP,CTP),nuclear	Nucleotide interconversion	0.106
258	CYTK4n	cytidylate kinase (dCMP,GTP),nuclear	Nucleotide interconversion	0.3865
259	CYTK5	cytidylate kinase (dCMP)	Nucleotide interconversion	0.9081
260	CYTK5n	cytidylate kinase (CMP),nuclear	Nucleotide interconversion	0.729
261	CYTK6	cytidylate kinase (CMP,CTP)	Nucleotide interconversion	0.3556
262	CYTK6n	cytidylate kinase (CMP,CTP),nuclear	Nucleotide interconversion	0.2253
263	CYTK7	cytidylate kinase (CMP,UTP)	Nucleotide interconversion	0.2727
264	CYTK7n	cytidylate kinase (CMP,UTP),nuclear	Nucleotide interconversion	0.5254
265	CYTK8	cytidylate kinase (CMP,dATP)	Nucleotide interconversion	0.1489
266	CYTK8n	cytidylate kinase (CMP,dATP),nuclear	Nucleotide interconversion	0.6033
267	CYTK9	cytidylate kinase (CMP,dCTP)	Nucleotide interconversion	0.6033
268	CYTK9n	cytidylate kinase (CMP,dCTP),nuclear	Nucleotide interconversion	0.8625
269	D3AIBTm	D-3-Amino-isobutanoate:pyruvate aminotransferase, mitochondrial	Pyrimidine catabolism	0.9077
270	DADNK	deoxyadenosine kinase	Nucleotide interconversion	0.729
271	DAGK_hs	Diacylglycerol phosphate kinase (homo sapiens)	Glycerophospholipid metabolism	0.8174
272	DASCBR	dehydroascorbate reductase	Vitamin C metabolism	0.5637
273	DCIm	dodecenoyl-Coenzyme A delta isomerase	Fatty acid oxidation	0.3173
274	DCK1n	Deoxycytidine kinase, nuclear (ATP)	Nucleotide interconversion	0.3556
275	DCK2n	Deoxycytidine kinase, nuclear (UTP)	Nucleotide interconversion	0.3263
276	DCMPDA	dCMP deaminase	Pyrimidine catabolism	0.6844
277	DCSPTN1CPT1	carnitine O-palmitoyltransferase	Fatty acid oxidation	0.1489
278	DCSPTN1CPT2	carnitine transferase	Fatty acid oxidation	0.1489
279	DCYTDn	deoxycytidine deaminase, nuclear	Nucleotide interconversion	0.5637
280	DDPGAm	2-dehydro-3-deoxy-phosphogluconate aldolase, mitochondrial	Arginine and Proline Metabolism	0.954
281	DESAT16_2	palmitoyl-CoA desaturase (n-C16:0CoA -> n-C16:1CoA)	Fatty acid synthesis	0.6442
282	DESAT18_3	stearoyl-CoA desaturase (n-C18:0CoA -> n-C18:1CoA)	Fatty acid synthesis	0.9697
283	DESAT18_4	stearoyl-CoA desaturase (n-C18:0CoA -> n-C18:1CoA)	Fatty acid synthesis	0.2482
284	DESAT18_5	stearoyl-CoA desaturase (n-C18:0CoA -> n-C18:1CoA)	Fatty acid synthesis	0.6861
285	DESAT18_6	fatty acyl-CoA desaturase (n-C18:1CoA -> n-C18:2CoA)	Fatty acid synthesis	0.9081
286	DGAT	diacylglycerol acyltransferase	Triacylglycerol synthesis	0.6442
287	DGK1	deoxyguanylate kinase (dGMP:ATP)	Nucleotide interconversion	0.482
288	DGNSKm	deoxyguanosine kinase	Nucleotide interconversion	0.3865
289	DGULND	dehydro-L-gulonate decarboxylase	Pentose phosphate pathway	0.9081
290	DHCR241r	24-dehydrocholesterol reductase [Precursor]	Cholesterol metabolism	0.0833
291	DHCR242r	24-dehydrocholesterol reductase [Precursor]	Cholesterol metabolism	0.3556
292	DHCR243r	24-dehydrocholesterol reductase [Precursor]	Cholesterol metabolism	0.2253
293	DHCR71r	7-dehydrocholesterol reductase	Cholesterol metabolism	0.6033
294	DHCR72r	7-dehydrocholesterol reductase	Cholesterol metabolism	0.204
295	DHCRD1	dihydroceramide desaturase	Sphingolipid metabolism	0.6861
296	DHCRD2	dihydroceramide desaturase	Sphingolipid metabolism	0.2356
297	DHDPBMTm	dihydroxydecaprenylbenzoate methyltransferase	Ubiquinone synthesis	0.0941
298	DHFR	dihydrofolate reductase	Folate metabolism	0.8619
299	DHPM1	dihydropyrimidinase (5,6-dihydrouracil)	Pyrimidine catabolism	0.119
300	DHPR	6,7-dihydropteridine reductase	Tetrahydrobiopterin metabolism	0.4529
301	DLNLCGCPT1	carnitine O-palmitoyltransferase	Fatty acid oxidation	0.9081
302	DLNLCGCPT2	carnitine transferase	Fatty acid oxidation	0.9081
303	DMATT	dimethylallyltranstransferase	Cholesterol metabolism	0.0327
304	DMATTx	dimethylallyltranstransferase	Cholesterol metabolism	0.5637
305	DMHPTCRNCPT2	2,6 dimethylheptanoly CoA carnitine transferase	Fatty acid oxidation	0.1489
306	DMNONCOACRNCPT1	DMNONCOACRNCPT1	Fatty acid oxidation	0.0282
307	DMNONCRNCPT2	DMNONCRNCPT2	Fatty acid oxidation	0.1489
308	DOLASNT_Uer	Dolichyl-diphosphooligosaccharide:protein-L-asparagine oligopolysaccharidotransferase (uterus)	N-glycan synthesis	0.8625
309	DOLDPP_Uer	Dolichyl-diphosphate phosphohydrolase, human (uterus)	N-glycan synthesis	0.8625
310	DOLPGT1_Uer	dolichyl-phosphate-glucose-glycolipid alpha-glucosyltransferase (uterus)	N-glycan synthesis	0.8625
311	DOLPGT2_Uer	dolichyl-phosphate-glucose-glycolipid alpha-glucosyltransferase (uterus)	N-glycan synthesis	0.8625
312	DOLPGT3_Uer	dolichyl-phosphate-glucose-glycolipid alpha-glucosyltransferase (uterus)	N-glycan synthesis	0.8625
313	DOLPMT_U	Dolichyl-phosphate D-mannosyltransferase (uterus)	N-glycan synthesis	0.0647
314	DOLPMT1_Uer	dolichyl-phosphate-mannose-glycolipid alpha-mannosyltransferase (uterus)	N-glycan synthesis	0.8625
315	DOLPMT2_Uer	dolichyl-phosphate-mannose-glycolipid alpha-mannosyltransferase (uterus)	N-glycan synthesis	0.8625
316	DOLPMT3_Uer	dolichyl-phosphate-mannose-glycolipid alpha-mannosyltransferase (uterus)	N-glycan synthesis	0.8625
317	DOLPMT4_Uer	dolichyl-phosphate-mannose-glycolipid alpha-mannosyltransferase (uterus)	N-glycan synthesis	0.8625
318	DOPASULT	Dopamine Sulfotransferase	Tyrosine metabolism	1
319	DPCOAK	dephospho-CoA kinase	CoA synthesis	0.0243
320	DPGase	Diphosphoglycerate phosphatase	Glycolysis/gluconeogenesis	0.6033
321	DPGM	Diphosphoglyceromutase	Glycolysis/gluconeogenesis	0.6033
322	DPHMBDCm	3-Decaprenyl-4-hydroxy-5-methoxybenzoate decarboxylation	Ubiquinone synthesis	0.0941
323	DPMVDx	diphosphomevalonate decarboxylase	Cholesterol metabolism	0.4189
324	DPPS	decaprenyl synthase	Miscellaneous	0.0941
325	DRBK	Deoxyribokinase	Pentose phosphate pathway	0.2253
326	DRPA	deoxyribose-phosphate aldolase	Pentose phosphate pathway	0.0735
327	DSAT	dihydrosphingosine N-acyltransferase	Sphingolipid metabolism	0.6442
328	DURAD	dihydrouracil dehydrogenase (NADP)	Pyrimidine catabolism	0.119
329	DURIK1	deoxyuridine kinase (ATP:Deoxyuridine)	Nucleotide interconversion	0.3625
330	DURIK1m	deoxyuridine kinase (ATP:Deoxyuridine), mitochondrial	Nucleotide interconversion	0.6272
331	DUTPDPm	dUTP diphosphatase	Nucleotide interconversion	0.2482
332	DUTPDPn	dUTP diphosphatase, nuclear	Nucleotide interconversion	0.0377
333	EBP1r	3-beta-hydroxysteroid-delta(8),delta(7)-isomerase	Cholesterol metabolism	0.2987
334	EBP2r	3-beta-hydroxysteroid-delta(8),delta(7)-isomerase	Cholesterol metabolism	0.8625
335	ECOAH12m	3-hydroxyacyl-CoA dehydratase (3-hydroxyisobutyryl-CoA) (mitochondria)	Valine, leucine, and isoleucine metabolism	0.954
336	ECOAH1m	3-hydroxyacyl-CoA dehydratase (3-hydroxybutanoyl-CoA) (mitochondria)	Tryptophan metabolism	0.4529
337	ECOAH9m	2-Methylprop-2-enoyl-CoA (2-Methylbut-2-enoyl-CoA), mitochondrial	Valine, leucine, and isoleucine metabolism	0.954
338	EHGLAT2m	L-erythro-4-Hydroxyglutamate:2-oxoglutarate aminotransferase 2, mitochondrial	Arginine and Proline Metabolism	0.3865
339	EICOSTETCPT1	carnitine O-palmitoyltransferase	Fatty acid oxidation	0.729
340	EICOSTETCPT2	carnitine transferase	Fatty acid oxidation	0.729
341	ELAIDCPT1	carnitine O-palmitoyltransferase	Fatty acid oxidation	0.729
342	ELAIDCPT2	carnitine transferase	Fatty acid oxidation	0.1659
343	ENGASE2ly	endo-beta-N-acetylglucosaminidase, lysosomal	N-glycan degradation	0.5637
344	ENGASE3ly	endo-beta-N-acetylglucosaminidase, lysosomal	Keratan sulfate degradation	0.4529
345	ENGASEly	endo-beta-N-acetylglucosaminidase, lysosomal	N-glycan degradation	0.729
346	ENO	enolase	Glycolysis/gluconeogenesis	0.7728
347	ETF	electron transfer flavoprotein	Fatty acid oxidation	0.8625
348	ETFQO	Electron transfer flavoprotein-ubiquinone oxidoreductase	Fatty acid oxidation	0.8625
349	ETHP	ethanolamine phosphate phosphatase	Glycerophospholipid metabolism	0.1333
350	F1PGT	fucose-1-phosphate guanylyltransferase	Fructose and mannose metabolism	0.5254
351	F6Tg	glycoprotein 6-alpha-L-fucosyltransferase	N-glycan synthesis	0.5637
352	FACOAL140i	fatty-acid--CoA ligase (myristate, n-C14:0)	Fatty acid oxidation	0.8174
353	FACOAL150	fatty-acid--CoA ligase	Fatty acid oxidation	0.0079
354	FACOAL160i	fatty-acid--CoA ligase (palmitate, n-C16:0)	Fatty acid oxidation	0.8625
355	FACOAL161	fatty-acid--CoA ligase (hexadecenoate)	Fatty acid oxidation	1
356	FACOAL170	fatty-acid--CoA ligase	Fatty acid oxidation	0.3263
357	FACOAL180i	fatty-acid--CoA ligase (stearate, n-C18:0)	Fatty acid oxidation	0.3263
358	FACOAL1812	fatty-acid--CoA ligase	Fatty acid oxidation	0.9081
359	FACOAL1813	fatty-acid--CoA ligase	Fatty acid oxidation	0.7728
360	FACOAL181i	C181 fatty acid activation	Fatty acid oxidation	0.1333
361	FACOAL1821	fatty-acid--CoA ligase	Fatty acid oxidation	0.9081
362	FACOAL1831	fatty-acid--CoA ligase	Fatty acid oxidation	0.3556
363	FACOAL1832	fatty-acid--CoA ligase	Fatty acid oxidation	0.2253
364	FACOAL184	fatty-acid--CoA ligase	Fatty acid oxidation	0.9081
365	FACOAL191	fatty-acid--CoA ligase	Fatty acid oxidation	0.1842
366	FACOAL200	fatty-acid--CoA ligase (arachidate, n-C20:0)	Fatty acid oxidation	0.8625
367	FACOAL203	fatty-acid--CoA ligase	Fatty acid oxidation	0.9081
368	FACOAL204	fatty-acid--CoA ligase	Fatty acid oxidation	0.4529
369	FACOAL2042	fatty-acid--CoA ligase	Fatty acid oxidation	0.729
370	FACOAL205	fatty-acid--CoA ligase	Fatty acid oxidation	0.8174
371	FACOAL206	fatty-acid--CoA ligase	Fatty acid oxidation	0.1489
372	FACOAL224	fatty-acid--CoA ligase	Fatty acid oxidation	1
373	FACOAL2251	fatty-acid--CoA ligase	Fatty acid oxidation	0.9081
374	FACOAL2252	fatty-acid--CoA ligase	Fatty acid oxidation	0.8625
375	FACOAL226	fatty-acid--CoA ligase	Fatty acid oxidation	0.954
376	FACOAL240	fatty-acid--CoA ligase	Fatty acid oxidation	0.7728
377	FACOAL241	fatty-acid--CoA ligase	Fatty acid oxidation	0.2482
378	FACOAL245_2	fatty-acid--CoA ligase	Fatty acid oxidation	0.8625
379	FACOAL246_1	fatty-acid--CoA ligase	Fatty acid oxidation	0.5254
380	FACOAL260	fatty-acid--CoA ligase (n-C26:0)	Fatty acid oxidation	0.5637
381	FACOAL40im	fatty-acid--CoA ligase (butanoate, n-C4:0), mitochondrial	Fatty acid oxidation	0.7728
382	FACOAL80i	fatty-acid--CoA ligase (octanoate, n-C8:0)	Fatty acid oxidation	0.0433
383	FAEL204	fatty-acyl-CoA elongation (n-C20:4CoA)	Fatty acid synthesis	0.0433
384	FALDH	formaldehyde dehydrogenase	Tyrosine metabolism	0.6861
385	FAOXC180	fatty acid beta oxidation(C18-->C16)m	Fatty acid oxidation	0.4492
386	FAOXC180x	Beta oxidation of long chain fatty acid	Fatty acid oxidation	0.4884
387	FAOXC1811601m	Beta oxidation fatty acid	Fatty acid oxidation	0.4529
388	FAOXC182806m	Beta oxidation of fatty acid	Fatty acid oxidation	0.729
389	FAOXC183806m	Beta oxidation of fatty acid	Fatty acid oxidation	0.729
390	FAOXC183806x	Beta oxidation of long chain fatty acid	Fatty acid oxidation	0.4884
391	FAOXC200180m	fatty acid beta oxidation(C20-->C18)m	Fatty acid oxidation	0.6861
392	FAOXC200180x	Beta oxidation of long chain fatty acid	Fatty acid oxidation	0.1659
393	FAOXC2031836m	Beta oxidation of fatty acid	Fatty acid oxidation	0.9081
394	FAOXC2051843m	Beta oxidation of fatty acid	Fatty acid oxidation	0.4189
395	FAOXC2051843x	Beta oxidation of long chain fatty acid	Fatty acid oxidation	0.8625
396	FAOXC2242046m	Beta oxidation of long chain fatty acid	Fatty acid oxidation	0.6033
397	FAOXC2242046x	Beta oxidation of long chain fatty acid	Fatty acid oxidation	0.0179
398	FAOXC2251836m	Beta oxidation of fatty acid	Fatty acid oxidation	0.1333
399	FAOXC2251836x	Beta oxidation of long chain fatty acid	Fatty acid oxidation	0.8625
400	FAOXC2252053m	Beta oxidation of long chain fatty acid	Fatty acid oxidation	0.3865
401	FAOXC2252053x	Beta oxidation of long chain fatty acid	Fatty acid oxidation	0.0833
402	FAOXC226205m	Beta oxidation of long chain fatty acid	Fatty acid oxidation	0.204
403	FAOXC226205x	Beta oxidation of long chain fatty acid	Fatty acid oxidation	0.1669
404	FAOXC2452253x	Beta oxidation of long chain fatty acid	Fatty acid oxidation	0.8625
405	FAOXC2452256x	Beta oxidation of long chain fatty acid	Fatty acid oxidation	0.9081
406	FAOXC246226x	Beta oxidation of long chain fatty acid	Fatty acid oxidation	0.2987
407	FAOXC260240x	Beta oxidation of long chain fatty acid	Fatty acid oxidation	0.5637
408	FAS100COA	fatty acyl-CoA synthase (n-C10:0CoA)	Fatty acid synthesis	0.5254
409	FAS120COA	fatty-acyl-CoA synthase (n-C12:0CoA)	Fatty acid synthesis	0.8625
410	FAS140COA	fatty-acyl-CoA synthase (n-C14:0CoA)	Fatty acid synthesis	0.3865
411	FAS160COA	fatty-acyl-CoA synthase (n-C16:0CoA)	Fatty acid synthesis	0.4884
412	FAS180COA	fatty-acyl-CoA synthase (n-C18:0CoA)	Fatty acid synthesis	0.4185
413	FAS80COA_L	fatty acyl-CoA synthase (n-C8:0CoA), lumped reaction	Fatty acid synthesis	0.6442
414	FBA	fructose-bisphosphate aldolase	Glycolysis/gluconeogenesis	0.6861
415	FBP	fructose-bisphosphatase	Glycolysis/gluconeogenesis	0.6033
416	FBP26	Fructose-2,6-bisphosphate 2-phosphatase	Fructose and mannose metabolism	0.4529
417	FCLTm	Ferrochelatase, mitochondrial	Heme synthesis	0.4884
418	FCOAH	formyl coa hydrolase	Fatty acid oxidation	0.1489
419	FDH	formate dehydrogenase	Fatty acid oxidation	0.3865
420	FE3R2e	Fe(III) reduction (ascorbate)	Heme synthesis	0.3263
421	FK	Fucokinase	Fructose and mannose metabolism	0.5254
422	FKYNH	N-Formyl-L-kynurenine amidohydrolase	Tryptophan metabolism	0.6904
423	FOLR2	folate reductase	Folate metabolism	0.562
424	FTHFDH	formyltetrahydrofolate dehydrogenase	Folate metabolism	0.204
425	FTHFL	Formate-tetrahydrofolate ligase	Folate metabolism	0.6442
426	FTHFLm	formate-tetrahydrofolate ligase, mitochondrial	Folate metabolism	0.3865
427	FUCASE2ly	alpha-fucosidase, lysosomal	Keratan sulfate degradation	0.4529
428	FUCASEe	alpha-fucosidase, extracellular	N-glycan degradation	0.131
429	FUCASEly	alpha-fucosidase, lysosomal	N-glycan degradation	0.4884
430	FUM	fumarase	Citric acid cycle	0.1659
431	FUMAC	fumarylacetoacetase	Tyrosine metabolism	0.3556
432	FUMm	fumarase, mitochondrial	Citric acid cycle	0.0647
433	FUT11g	Galactoside 2-alpha-L-fucosyltransferase 1	Sphingolipid metabolism	0.2411
434	FUT12g	Galactoside 2-alpha-L-fucosyltransferase 1	Blood group synthesis	0.7645
435	FUT14g	Galactoside 2-alpha-L-fucosyltransferase 1	Blood group synthesis	0.3687
436	FUT15g	Galactoside 2-alpha-L-fucosyltransferase 1	Blood group synthesis	0.8532
437	FUT16g	Galactoside 2-alpha-L-fucosyltransferase 1	Blood group synthesis	0.5372
438	FUT17g	Galactoside 2-alpha-L-fucosyltransferase 1	Blood group synthesis	0.3547
439	FUT18g	Galactoside 2-alpha-L-fucosyltransferase 1	Blood group synthesis	0.1387
440	FUT31g	fucosyltransferase 3 (galactoside 3(4)-L-fucosyltransferase, Lewis blood group included) 1	Blood group synthesis	0.9081
441	FUT34g	fucosyltransferase 3 (galactoside 3(4)-L-fucosyltransferase, Lewis blood group included) 1	Blood group synthesis	0.7192
442	FUT91g	Alpha-(1,3)-fucosyltransferase	Blood group synthesis	0.7728
443	FUT92g	Alpha-(1,3)-fucosyltransferase	Blood group synthesis	0.5637
444	FUT93g	Alpha-(1,3)-fucosyltransferase	Blood group synthesis	0.0722
445	G12MT1_U	Glycolipid 1,2-alpha-D-mannosyltransferase (uterus)	N-glycan synthesis	0.8625
446	G12MT2_U	Glycolipid 1,2-alpha-D-mannosyltransferase (uterus)	N-glycan synthesis	0.8625
447	G13MT_U	Glycolipid 1,3-alpha-D-mannosyltransferase (uterus)	N-glycan synthesis	0.8625
448	G14T10g	beta-N-acetylglucosaminylglycopeptide beta-1,4-galactosyltransferase, Golgi	Keratan sulfate synthesis	0.4529
449	G14T11g	beta-N-acetylglucosaminylglycopeptide beta-1,4-galactosyltransferase, Golgi	Keratan sulfate synthesis	0.4529
450	G14T12g	beta-N-acetylglucosaminylglycopeptide beta-1,4-galactosyltransferase, Golgi	Keratan sulfate synthesis	0.4529
451	G14T13g	beta-N-acetylglucosaminylglycopeptide beta-1,4-galactosyltransferase, Golgi	Keratan sulfate synthesis	0.4529
452	G14T14g	beta-N-acetylglucosaminylglycopeptide beta-1,4-galactosyltransferase, Golgi	Keratan sulfate synthesis	0.4529
453	G14T15g	beta-N-acetylglucosaminylglycopeptide beta-1,4-galactosyltransferase, Golgi	Keratan sulfate synthesis	0.4529
454	G14T16g	beta-N-acetylglucosaminylglycopeptide beta-1,4-galactosyltransferase, Golgi	Keratan sulfate synthesis	0.4529
455	G14T17g	beta-N-acetylglucosaminylglycopeptide beta-1,4-galactosyltransferase, Golgi	Keratan sulfate synthesis	0.4529
456	G14T18g	beta-N-acetylglucosaminylglycopeptide beta-1,4-galactosyltransferase, Golgi	Keratan sulfate synthesis	0.8625
457	G14T19g	beta-N-acetylglucosaminylglycopeptide beta-1,4-galactosyltransferase, Golgi	Keratan sulfate synthesis	0.8625
458	G14T20g	beta-N-acetylglucosaminylglycopeptide beta-1,4-galactosyltransferase, Golgi	Keratan sulfate synthesis	0.8625
459	G14T21g	beta-N-acetylglucosaminylglycopeptide beta-1,4-galactosyltransferase, Golgi	Keratan sulfate synthesis	0.8625
460	G14T2g	beta-N-acetylglucosaminylglycopeptide beta-1,4-galactosyltransferase, Golgi	Keratan sulfate synthesis	0.9081
461	G14T3g	beta-N-acetylglucosaminylglycopeptide beta-1,4-galactosyltransferase, Golgi	Keratan sulfate synthesis	0.9081
462	G14T4g	beta-N-acetylglucosaminylglycopeptide beta-1,4-galactosyltransferase, Golgi	Keratan sulfate synthesis	0.9081
463	G14T5g	beta-N-acetylglucosaminylglycopeptide beta-1,4-galactosyltransferase, Golgi	Keratan sulfate synthesis	0.9081
464	G14T6g	beta-N-acetylglucosaminylglycopeptide beta-1,4-galactosyltransferase, Golgi	Keratan sulfate synthesis	0.4529
465	G14T7g	beta-N-acetylglucosaminylglycopeptide beta-1,4-galactosyltransferase, Golgi	Keratan sulfate synthesis	0.4529
466	G14T8g	beta-N-acetylglucosaminylglycopeptide beta-1,4-galactosyltransferase, Golgi	Keratan sulfate synthesis	0.4529
467	G14T9g	beta-N-acetylglucosaminylglycopeptide beta-1,4-galactosyltransferase, Golgi	Keratan sulfate synthesis	0.4529
468	G14Tg	beta-N-acetylglucosaminylglycopeptide beta-1,4-galactosyltransferase	N-glycan synthesis	0.5637
469	G16MT_U	Glycolipid 1,6-alpha-D-mannosyltransferase (uterus)	N-glycan synthesis	0.8625
470	G3PD1	glycerol-3-phosphate dehydrogenase (NAD)	Glycerophospholipid metabolism	0.1333
471	G5SADrm	L-glutamate 5-semialdehyde dehydratase, reversible, mitochondrial	Arginine and Proline Metabolism	0.0377
472	G6PDA	glucosamine-6-phosphate deaminase	Aminosugar metabolism	0.7728
473	G6PDH1rer	glucose-6-phosphate dehydrogenase, endoplasmic reticulum	Pentose phosphate pathway	0.7288
474	G6PDH2rer	glucose 6-phosphate dehydrogenase, endoplasmic reticulum	Pentose phosphate pathway	0.8174
475	GACMTRc	guanidinoacetate N-methyltransferase (c)	Urea cycle	0.8174
476	GALASE10ly	beta-galactosidase, lysosomal	Keratan sulfate degradation	0.4529
477	GALASE11ly	beta-galactosidase, lysosomal	Keratan sulfate degradation	0.4529
478	GALASE12ly	beta-galactosidase, lysosomal	Keratan sulfate degradation	0.4529
479	GALASE13ly	beta-galactosidase, lysosomal	Keratan sulfate degradation	0.4529
480	GALASE14ly	beta-galactosidase, lysosomal	Keratan sulfate degradation	0.4529
481	GALASE15ly	beta-galactosidase, lysosomal	Keratan sulfate degradation	0.4529
482	GALASE16ly	beta-galactosidase, lysosomal	Keratan sulfate degradation	0.9081
483	GALASE17ly	beta-galactosidase, lysosomal	Keratan sulfate degradation	0.954
484	GALASE18ly	beta-galactosidase, lysosomal	Keratan sulfate degradation	0.954
485	GALASE19ly	beta-galactosidase, lysosomal	Keratan sulfate degradation	0.2987
486	GALASE1ly	beta-galactosidase, lysosomal	N-glycan degradation	0.729
487	GALASE20ly	beta-galactosidase, lysosomal	Keratan sulfate degradation	0.8625
488	GALASE3ly	beta-galactosidase, lysosomal	Keratan sulfate degradation	0.4529
489	GALASE4ly	beta-galactosidase, lysosomal	Keratan sulfate degradation	0.4529
490	GALASE5ly	beta-galactosidase, lysosomal	Keratan sulfate degradation	0.4529
491	GALASE6ly	beta-galactosidase, lysosomal	Keratan sulfate degradation	0.4529
492	GALASE7ly	beta-galactosidase, lysosomal	Keratan sulfate degradation	0.4529
493	GALASE8ly	beta-galactosidase, lysosomal	Keratan sulfate degradation	0.4529
494	GALASE9ly	beta-galactosidase, lysosomal	Keratan sulfate degradation	0.4529
495	GALC	Galactocerebrosidase	Sphingolipid metabolism	1
496	GALGT1	Beta-1,4 N-acetylgalactosaminyltransferase	Sphingolipid metabolism	0.1439
497	GALGT2	Beta-1,4 N-acetylgalactosaminyltransferase	Sphingolipid metabolism	0.0833
498	GALK	galactokinase	Galactose metabolism	0.1912
499	GALNACT1g	UDPGal-chondroitin acetylgalactosaminyltransferase I, Golgi	Chondroitin synthesis	0.8635
500	GALNTg	GalNAc transferase, Golgi apparatus	O-glycan synthesis	0.2987
501	GALOR	D-Galactose:NADP+ 1-oxidoreductase	Galactose metabolism	0.3173
502	GALU	UTP-glucose-1-phosphate uridylyltransferase	Galactose metabolism	0.1659
503	GAPD	glyceraldehyde-3-phosphate dehydrogenase	Glycolysis/gluconeogenesis	0.4884
504	GARFT	phosphoribosylglycinamide formyltransferase	Purine synthesis	0.2987
505	GASNASE2ly	glycosylasparaginase, lysosomal	N-glycan degradation	0.5637
506	GASNASE3ly	glycosylasparaginase, lysosomal	Keratan sulfate degradation	0.4529
507	GASNASEly	glycosylasparaginase, lysosomal	N-glycan degradation	0.729
508	GBA	Glucosylceramidase	Sphingolipid metabolism	0.3865
509	GBAl	Glucosylceramidase	Sphingolipid metabolism	0.9534
510	GCALDD	Glycolaldehyde dehydrogenase	Glyoxylate and dicarboxylate metabolism	0.0647
511	GCC2cm	glycine-cleavage complex (lipoamide), mitochondrial	Glycine, serine, alanine and threonine metabolism	0.8625
512	GCNTg	N-acetyllactosaminide beta-1,6-N-acetylglucosaminyl-transferase	Blood group synthesis	0.1387
513	GF6PTA	glutamine-fructose-6-phosphate transaminase	Aminosugar metabolism	0.6442
514	GFUCS	GDP-L-fucose synthase	Fructose and mannose metabolism	0.106
515	GGNG	glycogenin self-glucosylation	Starch and sucrose metabolism	0.7728
516	GGT5r	Gamma-glutamyltransferase 5	Eicosanoid metabolism	0.8625
517	GHMT2r	glycine hydroxymethyltransferase, reversible	Glycine, serine, alanine and threonine metabolism	0.2253
518	GHMT2rm	glycine hydroxymethyltransferase, reversible, mitochondrial	Glycine, serine, alanine and threonine metabolism	0.3173
519	GK1	guanylate kinase (GMP:ATP)	Nucleotide interconversion	0.5254
520	GLAl	galactosidase, alpha	Sphingolipid metabolism	0.8503
521	GLB1	Beta-galactosidase	Sphingolipid metabolism	0.9534
522	GLBRAN	1,4-alpha-glucan branching enzyme (glygn1 -> glygn2)	Starch and sucrose metabolism	0.7728
523	GLCAASE1ly	beta-glucuronidase, lysosomal	Heparan sulfate degradation	0.0675
524	GLCAASE8ly	beta-glucuronidase, lysosomal	Hyaluronan metabolism	0.2727
525	GLCAASE9ly	beta-glucuronidase, lysosomal	Hyaluronan metabolism	0.2727
526	GLCAT6g	heparan glucuronyltransferase II	Chondroitin synthesis	0.6663
527	GLCAT7g	heparan glucuronyltransferase II	Chondroitin synthesis	0.0291
528	GLCAT9g	heparan glucuronyltransferase II	Chondroitin synthesis	0.0291
529	GLCNACASE1ly	alpha-N-acetylglucosaminidase, lysosomal	Heparan sulfate degradation	0.0665
530	GLCNACPT_U	UDP-GlcNAc:dolichol-phosphate GlcNAc phosphotransferase (uterus)	N-glycan synthesis	0.8625
531	GLCNACT_U	UDP-GlcNAc:N-acetyl-D-glucosaminyl diphosphodolichol N-acetyl-D-glucosaminyltransferase (uterus)	N-glycan synthesis	0.8625
532	GLCNACT1g	alpha-N-acetylglucosaminyltransferase I, Golgi apparatus	Chondroitin synthesis	0.6663
533	GLDBRAN	glycogen debranching enzyme	Starch and sucrose metabolism	0.8174
534	GLGNS1	glycogen synthase (ggn -> glygn1)	Starch and sucrose metabolism	0.7728
535	GLNS	glutamine synthetase	Glutamate metabolism	0.6033
536	GLPASE1	glycogen phosphorylase (glygn2 -> dxtrn)	Starch and sucrose metabolism	0.7728
537	GLPASE2	glycogen phosphorylase (amyls -> glc-D)	Starch and sucrose metabolism	0.7728
538	GLUCYS	Gamma-glutamylcysteine synthetase	Glutathione metabolism	0.3263
539	GLUDxm	glutamate dehydrogenase (NAD) (mitochondrial)	Glutamate metabolism	0.0282
540	GLUDym	glutamate dehydrogenase (NADP), mitochondrial	Glutamate metabolism	0.6861
541	GLUPRT	glutamine phosphoribosyldiphosphate amidotransferase	Purine synthesis	0.2987
542	GLUTCOADHm	glutaryl-CoA dehydrogenase (mitochondria)	Tryptophan metabolism	0.7906
543	GLXO1	glyoxylate oxidase	Glyoxylate and dicarboxylate metabolism	0.4529
544	GLYAMDTRc	glycine amidinotransferase (c)	Urea cycle	0.8174
545	GLYATm	glycine C-acetyltransferase	Glycine, serine, alanine and threonine metabolism	0.2217
546	GLYCK2	glycerate kinase	Glyoxylate and dicarboxylate metabolism	1
547	GLYCLTDy	Glycolate dehydrogenase (NADP)	Glyoxylate and dicarboxylate metabolism	0.7728
548	GLYCTO1p	Glycolate oxidase, peroxisome	Glyoxylate and dicarboxylate metabolism	0.2727
549	GLYK	glycerol kinase	Glycerophospholipid metabolism	0.729
550	GLYOp	glycine oxidase, perixosomal	Glycine, serine, alanine and threonine metabolism	0.729
551	GLYOX	hydroxyacylglutathione hydrolase	Pyruvate metabolism	0.119
552	GMAND	GDP-D-mannose dehydratase	Fructose and mannose metabolism	0.3263
553	GMPR	GMP reductase	Nucleotide interconversion	0.4529
554	GNDer	phosphogluconate dehydrogenase, endoplasmic reticulum	Pentose phosphate pathway	0.9538
555	GPAM_hs	glycerol-3-phosphate acyltransferase	Triacylglycerol synthesis	0.954
556	GPIAT	glucosaminylphosphatidyl inositol acetyltransferase	Phosphatidylinositol phosphate metabolism	0.0735
557	GPIDA2er	glycophosphatidylinositol (GPI) deacylase, endoplasmic reticulum	Phosphatidylinositol phosphate metabolism	0.4529
558	GPIDAer	glycophosphatidylinositol (GPI) deacylase, endoplasmic reticulum	Phosphatidylinositol phosphate metabolism	0.954
559	GPIMTer_U	GlcN-acylPI mannosyltransferase, endoplasmic reticulum	Phosphatidylinositol phosphate metabolism	0.0735
560	GRTT	geranyltranstransferase	Cholesterol metabolism	0.0327
561	GRTTx	geranyltranstransferase	Cholesterol metabolism	0.5637
562	GTHDH	Glutathione dehydrogenase (dehydroascorbate reductase)	Vitamin C metabolism	0.4189
563	GTHO	glutathione oxidoreductase	Glutamate metabolism	0.6861
564	GTHOm	glutathione oxidoreductase	Glutamate metabolism	0.6861
565	GTHP	glutathione peroxidase	Glutathione metabolism	1
566	GTHPe	glutathione peroxidase (e)	Glutathione metabolism	0.729
567	GTHPm	glutathione peroxidase, mitochondria	Glutathione metabolism	0.8625
568	GTHS	glutathione synthetase	Glutathione metabolism	0.4189
569	GTPCI	GTP cyclohydrolase I	Tetrahydrobiopterin metabolism	0.0877
570	GTPCIn	GTP cyclohydrolase I, nuclear	Tetrahydrobiopterin metabolism	0.0877
571	GUACYC	guanylate cyclase	Nucleotide interconversion	1
572	GUAD	guanine deaminase	Purine catabolism	0.8293
573	GUAPRT	guanine phosphoribosyltransferase	Nucleotide salvage pathway	0.1659
574	GULN3D	L-gulonate 3-dehydrogenase	Pentose phosphate pathway	0.9081
575	GULNDer	gulonate dehydrogenase, endoplasmic reticulum	Pentose phosphate pathway	0.4189
576	H2CO3D	carboxylic acid dissociation	Miscellaneous	0.5637
577	H2CO3Dm	carboxylic acid dissociation	Miscellaneous	0.6033
578	H2ETer	H2 phosphoethanolaminyl transferase, endoplasmic reticulum	Phosphatidylinositol phosphate metabolism	0.5254
579	H2MTer_U	H2 mannosyltransferase, endoplasmic reticulum	Phosphatidylinositol phosphate metabolism	0.1489
580	H2O2syn	Hydrogen peroxide synthesis (NADPH dependent)	Tyrosine metabolism	0.3556
581	H3ETer	H3 phosphoethanolaminyl transferase, endoplasmic reticulum	Phosphatidylinositol phosphate metabolism	0.729
582	H3MTer_U	H3 mannosyltransferase, endoplasmic reticulum	Phosphatidylinositol phosphate metabolism	0.3865
583	H4ET3er	H4 phosphoethanolaminyl transferase, endoplasmic reticulum	Phosphatidylinositol phosphate metabolism	0.729
584	H4ETer	H4 phosphoethanolaminyl transferase, endoplasmic reticulum	Phosphatidylinositol phosphate metabolism	0.6861
585	H5MTer_U	H5 mannosyltransferase, endoplasmic reticulum	Phosphatidylinositol phosphate metabolism	0.5254
586	H6_ET2er	H6 phosphoethanolaminyl transferase, endoplasmic reticulum	Phosphatidylinositol phosphate metabolism	0.106
587	H6ET3er	H6 phosphoethanolaminyl transferase, endoplasmic reticulum	Phosphatidylinositol phosphate metabolism	0.204
588	H6_ETer	H6 phosphoethanolaminyl transferase, endoplasmic reticulum	Phosphatidylinositol phosphate metabolism	0.5637
589	H7ET2er	H7 phosphoethanolaminyl transferase, endoplasmic reticulum	Phosphatidylinositol phosphate metabolism	0.8386
590	H7_ETer	H7 phosphoethanolaminyl transferase, endoplasmic reticulum	Phosphatidylinositol phosphate metabolism	0.106
591	H7_TAer	H7 transamidase, endoplasmic reticulum	Phosphatidylinositol phosphate metabolism	0.4529
592	H8TAer	H8 transamidase, endoplasmic reticulum	Phosphatidylinositol phosphate metabolism	0.954
593	HACD1m	3-hydroxyacyl-CoA dehydrogenase (acetoacetyl-CoA) (mitochondria)	Tryptophan metabolism	0.4529
594	HACD9m	3-hydroxyacyl-CoA dehydrogenase (2-Methylacetoacetyl-CoA), mitochondrial	Valine, leucine, and isoleucine metabolism	0.954
595	HBZOPT10m	Hydroxybenzoate Decaprenyltransferase	Ubiquinone synthesis	0.0941
596	HEX1	hexokinase (D-glucose:ATP)	Glycolysis/gluconeogenesis	0.0735
597	HEX10	hexokinase (D-glucosamine:ATP)	Aminosugar metabolism	0.6442
598	HEX4	hexokinase (D-mannose:ATP)	Fructose and mannose metabolism	0.2987
599	HEX7	hexokinase (D-fructose:ATP)	Fructose and mannose metabolism	0.5254
600	HGNTOR	Homogentisate:oxygen 1,2-oxidoreductase (decyclizing)	Tyrosine metabolism	0.3556
601	HIBDm	3-hydroxyisobutyrate dehydrogenase, mitochondrial	Valine, leucine, and isoleucine metabolism	0.4189
602	HMBS	hydroxymethylbilane synthase	Heme synthesis	0.4884
603	HMGCOASi	Hydroxymethylglutaryl CoA synthase (ir)	Cholesterol metabolism	0.7728
604	HMGCOASim	Hydroxymethylglutaryl CoA synthase (ir)	Cholesterol metabolism	0.729
605	HMGLm	hydroxymethylglutaryl-CoA lyase	Cholesterol metabolism	0.954
606	HMGLx	hydroxymethylglutaryl-CoA lyase	Cholesterol metabolism	0.5637
607	HOXG	Heme oxygenase 1	Heme degradation	0.9081
608	HPCLx	2-hydroxyphytanoyl-CoA lyase	Fatty acid oxidation	0.745
609	HPDCACRNCPT1	carnitine fatty-acyl transferase	Fatty acid oxidation	0.3263
610	HPDCACRNCPT2	heptadecanoate transport into the mitochondria	Fatty acid oxidation	0.3263
611	HPYRDC	hydroxypyruvate decarboxylase	Glyoxylate and dicarboxylate metabolism	0.0647
612	HPYRR2x	hydroxypyruvate reductase (NADH)	Glyoxylate and dicarboxylate metabolism	0.1842
613	HPYRRy	Hydroxypyruvate reductase (NADPH)	Glyoxylate and dicarboxylate metabolism	0.106
614	HSD11B1r	11-beta-hydroxysteroid dehydrogenase type 1	Steroid metabolism	0.0572
615	HSD11B2r	11-beta-hydroxysteroid dehydrogenase type 2	Steroid metabolism	0.0572
616	HSD17B1	testicular 17-beta-hydroxysteroid dehydrogenase	Steroid metabolism	1
617	HSD17B42x	hydroxysteroid (17-beta) dehydrogenase 4	Bile acid synthesis	0.7728
618	HSD17B4x	hydroxysteroid (17-beta) dehydrogenase 4	Bile acid synthesis	0.8625
619	HSD17B7r	testicular 17-beta-hydroxysteroid dehydrogenase	Steroid metabolism	0.6033
620	HSD17B8r	17-beta-hydroxysteroid dehydrogenase	Steroid metabolism	0.2253
621	HSD17B9r	17-beta-hydroxysteroid dehydrogenase (type 7)	Steroid metabolism	1
622	HSD3A1r	3 alpha-hydroxysteroid dehydrogenase (type 3)	Steroid metabolism	0.2803
623	HSD3B7P	hydroxy-delta-5-steroid dehydrogenase, 3 beta- and steroid delta-isomerase 7	Bile acid synthesis	0.5468
624	HXPRT	hypoxanthine phosphoribosyltransferase (Hypoxanthine)	Nucleotide salvage pathway	0.4189
625	HYPTROX	Hypotaurine oxidase	Taurine and hypotaurine metabolism	0.167
626	ICDHxm	Isocitrate dehydrogenase (NAD+)	Citric acid cycle	0.9081
627	ICDHy	isocitrate dehydrogenase (NADP)	Citric acid cycle	0.5637
628	ICDHyp	Isocitrate dehydrogenase (NADP+)	Citric acid cycle	0.9081
629	ICDHyrm	Isocitrate dehydrogenase (NADP+)	Citric acid cycle	0.2482
630	ILETA	isoleucine transaminase	Valine, leucine, and isoleucine metabolism	0.9074
631	ILETAm	isoleucine transaminase, mitochondrial	Valine, leucine, and isoleucine metabolism	0.9081
632	IMPC	IMP cyclohydrolase	Purine synthesis	0.2987
633	IMPD	IMP dehydrogenase	Nucleotide interconversion	0.2253
634	IPDDIx	isopentenyl-diphosphate D-isomerase	Cholesterol metabolism	0.5637
635	ITCOAL1m	Itaconate--CoA ligase (GDP-forming), mitochondrial	C5-branched dibasic acid metabolism	0.119
636	ITCOALm	Itaconate--CoA ligase (ADP-forming), mitochondrial	C5-branched dibasic acid metabolism	0.119
637	KYN	kynureninase	Tryptophan metabolism	0.6904
638	LACZe	b-galactosidase, extracellular	Galactose metabolism	0.8608
639	LALDO	D-Lactaldehyde:NAD+ oxidoreductase (glutathione-formylating)	Pyruvate metabolism	0.4189
640	LALDO2x	D-Lactaldehyde:NAD+ 1-oxidoreductase	Pyruvate metabolism	1
641	LAPCOAl	lysosomal acid phosphorylase (CoA)	CoA catabolism	0.0327
642	LCADi	lactaldehyde dehydrogenase	Pyruvate metabolism	0.4529
643	LCADi_D	lactaldehyde dehydrogenase	Pyruvate metabolism	0.2482
644	LCYSTAT	L-Cysteate:2-oxoglutarate aminotransferase	Methionine and cysteine metabolism	0.5578
645	LCYSTCBOXL	3-Sulfoalanine carboxy-lyase	Taurine and hypotaurine metabolism	0.2501
646	LDH_L	L-lactate dehydrogenase	Glycolysis/gluconeogenesis	0.8174
647	LEUTA	leucine transaminase	Valine, leucine, and isoleucine metabolism	0.6228
648	LEUTAm	leucine transaminase, mitochondrial	Valine, leucine, and isoleucine metabolism	0.5134
649	LFORKYNHYD	L-Formylkynurenine hydrolase	Tryptophan metabolism	0.6422
650	LGTHL	lactoylglutathione lyase	Pyruvate metabolism	0.2987
651	LNELDCCPT1	carnitine O-palmitoyltransferase	Fatty acid oxidation	0.9081
652	LNELDCCPT2	carnitine transferase	Fatty acid oxidation	0.5637
653	LNLCCPT1	carnitine O-palmitoyltransferase	Fatty acid oxidation	0.3263
654	LNLCCPT2	carnitine transferase	Fatty acid oxidation	0.3263
655	LNLNCACPT1	carnitine O-palmitoyltransferase	Fatty acid oxidation	0.2253
656	LNLNCACPT2	carnitine transferase	Fatty acid oxidation	0.2253
657	LNLNCGCPT1	carnitine O-palmitoyltransferase	Fatty acid oxidation	0.1489
658	LNLNCGCPT2	carnitine transferase	Fatty acid oxidation	0.1489
659	LNSTLSr	lanosterol synthase	Cholesterol metabolism	0.3865
660	LPS	lipase	Triacylglycerol synthesis	0.4189
661	LPS2	lipase	Triacylglycerol synthesis	0.1842
662	LPS3	lipase	Triacylglycerol synthesis	0.4884
663	LPSe	lipase	Triacylglycerol synthesis	0.3263
664	LSTO1r	Lathosterol oxidase	Cholesterol metabolism	0.6033
665	LSTO2r	Lathosterol oxidase	Cholesterol metabolism	0.2987
666	LTA4H	Leukotriene A-4 hydrolase	Eicosanoid metabolism	0.1489
667	LTC4Sr	Leukotriene C4 synthase	Eicosanoid metabolism	0.8625
668	M1316Mg	mannosyl-oligosaccharide 1,3-1,6-alpha-mannosidase	N-glycan synthesis	0.8625
669	M13N2Tg	alpha-1,3-mannosyl-glycoprotein 2-beta-N-acetylglucosaminyltransferase	N-glycan synthesis	0.8625
670	M14NTg	beta-1,4-mannosyl-glycoprotein 4-beta-N-acetylglucosaminyltransferase	N-glycan synthesis	0.8174
671	M16NTg	alpha-1,6-mannosyl-glycoprotein 2-beta-N-acetylglucosaminyltransferase	N-glycan synthesis	0.8625
672	MACACI	maleylacetoacetate isomerase	Tyrosine metabolism	0.3556
673	MACOXO	3-Methylimidazole acetaldehyde:NAD+ oxidoreductase	Histidine metabolism	0.6861
674	MALT	alpha-glucosidase	Starch and sucrose metabolism	0.3238
675	MAN1PT2	mannose-1-phosphate guanylyltransferase (GDP)	Fructose and mannose metabolism	0.2482
676	MAN6PI	mannose-6-phosphate isomerase	Fructose and mannose metabolism	0.1842
677	MAOX	Methylamine oxidase	Tyrosine metabolism	0.8174
678	MCCCrm	methylcrotonoyl-CoA carboxylase, mitochondrial	Valine, leucine, and isoleucine metabolism	0.8174
679	MCD	Malonyl-CoA Decarboxylase cytoplasmic	Fatty acid oxidation	0.4528
680	MCDm	Malonyl-CoA Decarboxylase, mitochondrial	Fatty acid oxidation	0.1842
681	MCDp	Malonyl-CoA Decarboxylase peroxisomal	Fatty acid oxidation	0.8174
682	MCITS	2-methylcitrate synthase	Propanoate metabolism	0.6548
683	MCPST	3-mercaptopyruvate sulfurtransferase	Methionine and cysteine metabolism	0.729
684	MDH	malate dehydrogenase	Citric acid cycle	0.7728
685	MDHm	malate dehydrogenase, mitochondrial	Citric acid cycle	0.6033
686	ME1m	malic enzyme (NAD), mitochondrial	Pyruvate metabolism	0.0567
687	ME2	malic enzyme (NADP)	Pyruvate metabolism	0.6442
688	ME2m	malic enzyme (NADP), mitochondrial	Pyruvate metabolism	0.7728
689	METAT	methionine adenosyltransferase	Methionine and cysteine metabolism	0.6442
690	METS	methionine synthase	Methionine and cysteine metabolism	0.8174
691	MEVK1x	mevalonate kinase (atp)	Cholesterol metabolism	0.4189
692	MG1er	mannosyl-oligosaccharide glucosidase, endoplasmic reticulum	N-glycan synthesis	0.8625
693	MG2er	mannosyl-oligosaccharide glucosidase, endoplasmic reticulum	N-glycan synthesis	0.8625
694	MG3er	mannosyl-oligosaccharide glucosidase, endoplasmic reticulum	N-glycan synthesis	0.8625
695	MGCHrm	methylglutaconyl-CoA hydratase (reversible), mitochondrial	Valine, leucine, and isoleucine metabolism	0.8174
696	MGSA	methylglyoxal synthase	Pyruvate metabolism	0.1659
697	MGSA2	methyglyoxylate synthase 2 (from g3p)	Pyruvate metabolism	0.2987
698	MHISOR	N-Methylhistamine:oxygen oxidoreductase (deaminating)	Histidine metabolism	0.6861
699	MI13456PK	inositol-1,3,4,5,6-pentakisphosphate 2-kinase	Inositol phosphate metabolism	0.6033
700	MI1345PP	inositol-1,3,4,5-trisphosphate 5-phosphatase	Inositol phosphate metabolism	0.729
701	MI134PP	inositol-1,3,4-trisphosphate 1-phosphatase	Inositol phosphate metabolism	0.729
702	MI145PK	inositol-1,4,5-trisphosphate 3-kinase	Inositol phosphate metabolism	0.729
703	MI145PP	inositol-1,4,5-trisphosphate 5-phosphatase	Inositol phosphate metabolism	0.5637
704	MI14PP	inositol-1,4-bisphosphate 1-phosphatase	Inositol phosphate metabolism	0.729
705	MI1PP	myo-inositol 1-phosphatase	Inositol phosphate metabolism	0.5637
706	MI34PP	inositol-3,4-bisphosphate 4-phosphatase	Inositol phosphate metabolism	0.729
707	MI3PP	myo-inositol 3-phosphatase	Inositol phosphate metabolism	0.729
708	MI4PP	myo-inositol 4-phosphatase	Inositol phosphate metabolism	0.729
709	MM5ag	mannosyl-oligosaccharide 1,2-alpha-mannosidase, Golgi apparatus	N-glycan synthesis	0.204
710	MM5bg	mannosyl-oligosaccharide 1,2-alpha-mannosidase, Golgi apparatus	N-glycan synthesis	0.6033
711	MM5cg	mannosyl-oligosaccharide 1,2-alpha-mannosidase, Golgi apparatus	N-glycan synthesis	0.6033
712	MM6ag	mannosyl-oligosaccharide 1,2-alpha-mannosidase, Golgi apparatus	N-glycan synthesis	0.0513
713	MM6B1ag	mannosyl-oligosaccharide 1,2-alpha-mannosidase, Golgi apparatus	N-glycan synthesis	1
714	MM6B1bg	mannosyl-oligosaccharide 1,2-alpha-mannosidase, Golgi apparatus	N-glycan synthesis	0.6663
715	MM6B2g	mannosyl-oligosaccharide 1,2-alpha-mannosidase, Golgi apparatus	N-glycan synthesis	0.6033
716	MM6bg	mannosyl-oligosaccharide 1,2-alpha-mannosidase, Golgi apparatus	N-glycan synthesis	0.729
717	MM7Ag	mannosyl-oligosaccharide 1,2-alpha-mannosidase, Golgi apparatus	N-glycan synthesis	0.0513
718	MM7B1g	mannosyl-oligosaccharide 1,2-alpha-mannosidase, Golgi apparatus	N-glycan synthesis	1
719	MM7B2g	mannosyl-oligosaccharide 1,2-alpha-mannosidase, Golgi apparatus	N-glycan synthesis	0.4189
720	MM7Cag	mannosyl-oligosaccharide 1,2-alpha-mannosidase, Golgi apparatus	N-glycan synthesis	0.0282
721	MM7Cbg	mannosyl-oligosaccharide 1,2-alpha-mannosidase, Golgi apparatus	N-glycan synthesis	0.3263
722	MM8Ag	mannosyl-oligosaccharide 1,2-alpha-mannosidase, Golgi apparatus	N-glycan synthesis	0.0179
723	MM8Ber	mannosyl-oligosaccharide 1,2-alpha-mannosidase, endoplasmic reticulum	N-glycan synthesis	0.4884
724	MM8Cg	mannosyl-oligosaccharide 1,2-alpha-mannosidase, Golgi apparatus	N-glycan synthesis	0.3263
725	MMCDm	Methylmalonyl-CoA decarboxylase, mitochondrial	Valine, leucine, and isoleucine metabolism	0.8625
726	MMEm	methylmalonyl-CoA epimerase/racemase	Valine, leucine, and isoleucine metabolism	0.8174
727	MMMm	methylmalonyl-CoA mutase	Valine, leucine, and isoleucine metabolism	0.8174
728	MMSAD1m	methylmalonate-semialdehyde dehydrogenase	Valine, leucine, and isoleucine metabolism	0.6033
729	MMSAD3m	methylmalonate-semialdehyde dehydrogenase (malonic semialdehyde), mitochondrial	Propanoate metabolism	0.0094
730	MOGAT	monoacylglycerol acyltransferase	Triacylglycerol synthesis	0.119
731	MTHFC	methenyltetrahydrofolate cyclohydrolase	Folate metabolism	0.3556
732	MTHFCm	methenyltetrahydrifikate cyclohydrolase, mitochondrial	Folate metabolism	0.3318
733	MTHFD	methylenetetrahydrofolate dehydrogenase (NADP)	Folate metabolism	0.6033
734	MTHFD2	methylenetetrahydrofolate dehydrogenase (NAD)	Folate metabolism	0.954
735	MTHFD2m	methylenetetrahydrofolate dehydrogenase (NAD), mitochondrial	Folate metabolism	0.8625
736	MTHFDm	methylenetetrahydrofolate dehydrogenase (NADP), mitochondrial	Folate metabolism	0.4529
737	N3Tg	N-acetylgalactosamine 3-beta-galactosyltransferase, Golgi apparatus	O-glycan synthesis	0.9081
738	N4Tg	N-acetylgalactosamine 4-beta-galactosyltransferase, Golgi apparatus	O-glycan synthesis	0.3556
739	NACASPAH	N-Acetyl-L-aspartate amidohydrolase	Alanine and aspartate metabolism	0.4884
740	NACHEX10ly	beta-N-acetylhexosaminidase, lysosomal	Keratan sulfate degradation	0.4529
741	NACHEX11ly	beta-N-acetylhexosaminidase, lysosomal	Keratan sulfate degradation	0.4529
742	NACHEX12ly	beta-N-acetylhexosaminidase, lysosomal	Keratan sulfate degradation	0.4529
743	NACHEX13ly	beta-N-acetylhexosaminidase, lysosomal	Keratan sulfate degradation	0.4529
744	NACHEX14ly	beta-N-acetylhexosaminidase, lysosomal	Keratan sulfate degradation	0.4529
745	NACHEX15ly	beta-N-acetylhexosaminidase, lysosomal	Keratan sulfate degradation	0.4529
746	NACHEX16ly	beta-N-acetylhexosaminidase, lysosomal	Keratan sulfate degradation	0.4529
747	NACHEX17ly	beta-N-acetylhexosaminidase, lysosomal	Keratan sulfate degradation	0.4529
748	NACHEX18ly	beta-N-acetylhexosaminidase, lysosomal	Keratan sulfate degradation	0.4529
749	NACHEX19ly	beta-N-acetylhexosaminidase, lysosomal	Keratan sulfate degradation	0.4529
750	NACHEX20ly	beta-N-acetylhexosaminidase, lysosomal	Keratan sulfate degradation	0.4529
751	NACHEX21ly	beta-N-acetylhexosaminidase, lysosomal	Keratan sulfate degradation	0.4529
752	NACHEX22ly	beta-N-acetylhexosaminidase, lysosomal	Keratan sulfate degradation	0.4529
753	NACHEX23ly	beta-N-acetylhexosaminidase, lysosomal	Keratan sulfate degradation	0.9081
754	NACHEX24ly	beta-N-acetylhexosaminidase, lysosomal	Keratan sulfate degradation	0.954
755	NACHEX25ly	beta-N-acetylhexosaminidase, lysosomal	Keratan sulfate degradation	0.954
756	NACHEX26ly	beta-N-acetylhexosaminidase, lysosomal	Keratan sulfate degradation	0.8625
757	NACHEX27ly	beta-N-acetylhexosaminidase, lysosomal	Hyaluronan metabolism	0.2727
758	NADN	NAD nucleosidase	NAD metabolism	0.8625
759	NADNe	NAD nucleosidase,extracellular	NAD metabolism	0.7242
760	NADPNe	NADP nucleosidase,extracellular	NAD metabolism	0.0186
761	NAGA2ly	N-acetylgalactosaminidase, alpha-	Keratan sulfate degradation	0.2987
762	NAGLCAly	N-acetylglucosaminidase, lysosomal	Keratan sulfate degradation	0.2987
763	NBAHH_ir	Nalpha-(beta-alanyl)-L-histidine hydrolase IR	beta-Alanine metabolism	0.5254
764	NDP6	nucleoside-diphosphatase (dCDP)	Nucleotide interconversion	0.6033
765	NDP7er	nucleoside-diphosphatase (UDP), endoplasmic reticulum	Nucleotide interconversion	0.5254
766	NDP7g	nucleoside-diphosphatase (UDP), Golgi apparatus	Nucleotide interconversion	0.3865
767	NDPK1	nucleoside-diphosphate kinase (ATP:GDP)	Nucleotide interconversion	0.9081
768	NDPK1m	nucleoside-diphosphate kinase (ATP:GDP), mitochondrial	Nucleotide interconversion	0.525
769	NDPK2	nucleoside-diphosphate kinase (ATP:UDP)	Nucleotide interconversion	0.6033
770	NDPK3	nucleoside-diphosphate kinase (ATP:CDP)	Nucleotide interconversion	0.729
771	NDPK3m	nucleoside-diphosphate kinase (ATP:CDP), mitochondrial	Nucleotide interconversion	0.9081
772	NDPK4	nucleoside-diphosphate kinase (ATP:dTDP)	Nucleotide interconversion	0.3263
773	NDPK4m	nucleoside-diphosphate kinase (ATP:dTDP), mitochondrial	Nucleotide interconversion	0.2722
774	NDPK5	Nucleoside-diphosphate kinase (ATP:dGDP)	Nucleotide interconversion	0.2987
775	NDPK5m	nucleoside-diphosphate kinase (ATP:dGDP), mitochondrial	Nucleotide interconversion	0.0565
776	NDPK6	Nucleoside-diphosphate kinase (ATP:dUDP)	Nucleotide interconversion	0.2482
777	NDPK6m	nucleoside-diphosphate kinase (ATP:dUDP), mitochondrial	Nucleotide interconversion	0.2253
778	NDPK6n	nucleoside-diphosphate kinase (ATP:dUDP), nuclear	Nucleotide interconversion	0.0377
779	NDPK7	nucleoside-diphosphate kinase (ATP:dCDP)	Nucleotide interconversion	0.8625
780	NDPK7m	nucleoside-diphosphate kinase (ATP:dCDP), mitochondrial	Nucleotide interconversion	0.8624
781	NDPK8m	nucleoside-diphosphate kinase (ATP:dADP), mitochondrial	Nucleotide interconversion	0.2478
782	NDPK9	nucleoside-diphosphate kinase (ATP:IDP)	Nucleotide interconversion	0.4189
783	NICRNS	NICRNS	NAD metabolism	0.1659
784	NMNATr	nicotinamide-nucleotide adenylyltransferase	NAD metabolism	0.8625
785	NMNS	NMN synthetase	NAD metabolism	0.2987
786	NNATr	nicotinate-nucleotide adenylyltransferase	NAD metabolism	0.119
787	NNMT	Nicotinamide N-methyltransferase	NAD metabolism	0.2727
788	NORANMT	noradrenaline N-methyltransferase	Tyrosine metabolism	0.4884
789	NP1	nucleotide phosphatase	NAD metabolism	0.2727
790	NT5C	Nicotinate D-ribonucleotide phosphohydrolase	NAD metabolism	0.4189
791	NTD10	5-nucleotidase (XMP)	Nucleotide interconversion	0.8174
792	NTD11	5-nucleotidase (IMP)	Purine catabolism	0.2482
793	NTD1m	5-nucleotidase (dUMP),mitochondrial	Nucleotide interconversion	0.8625
794	NTD3	5-nucleotidase (dCMP)	Pyrimidine catabolism	0.2253
795	NTD4	5-nucleotidase (CMP)	Pyrimidine catabolism	0.2482
796	NTD5	5-nucleotidase (dTMP)	Pyrimidine catabolism	0.6033
797	NTD5m	5-nucleotidase (dTMP), mitochondrial	Nucleotide interconversion	0.3314
798	NTD6	5-nucleotidase (dAMP)	Nucleotide interconversion	0.6033
799	NTD7	5-nucleotidase (AMP)	Nucleotide interconversion	0.1333
800	NTD8	5-nucleotidase (dGMP)	Nucleotide interconversion	0.5637
801	NTD9	5-nucleotidase (GMP)	Nucleotide interconversion	0.204
802	O16G2e	oligo-1,6-glucosidase (strch2 ->strch3), extracellular	Starch and sucrose metabolism	0.281
803	OCBTm	ornithine carbamoyltransferase, irreversible	Urea cycle	0.3828
804	OCOAT1m	3-oxoacid CoA-transferase	Valine, leucine, and isoleucine metabolism	0.9081
805	OIVD1m	2-oxoisovalerate dehydrogenase (acylating; 4-methyl-2-oxopentaoate), mitochondrial	Valine, leucine, and isoleucine metabolism	0.5254
806	OIVD2m	2-oxoisovalerate dehydrogenase (acylating; 3-methyl-2-oxobutanoate), mitochondrial	Valine, leucine, and isoleucine metabolism	0.4189
807	OIVD3m	2-oxoisovalerate dehydrogenase (acylating; 3-methyl-2-oxopentanoate), mitochondrial	Valine, leucine, and isoleucine metabolism	0.4529
808	ORNDC	Ornithine Decarboxylase	Urea cycle	0.1842
809	ORNTArm	ornithine transaminase reversible (m)	Urea cycle	0.6861
810	P45027A11m	5-beta-cholestane-3-alpha,7-alpha,12-alpha-triol 27-hydroxylase	Bile acid synthesis	0.4884
811	P45027A12m	5-beta-cholestane-3-alpha,7-alpha,12-alpha-triol 27-hydroxylase	Bile acid synthesis	0.6861
812	P45027A13m	5-beta-cholestane-3-alpha,7-alpha,12-alpha-triol 27-hydroxylase	Bile acid synthesis	0.7728
813	P45027A14m	5-beta-cytochrome P450, family 27, subfamily A, polypeptide 1	Bile acid synthesis	0.7728
814	P45027A15m	5-beta-cytochrome P450, family 27, subfamily A, polypeptide 1	Bile acid synthesis	0.6861
815	P45027A16m	Cytochrome P450 27	Bile acid synthesis	1
816	P45027A1m	Cytochrome P450 27	Bile acid synthesis	0.4189
817	P4507B12r	oxysterol 7alpha-hydroxylase	Bile acid synthesis	0.1333
818	P4508B13r	sterol 12-alpha-hydroxylase (nadh)	Bile acid synthesis	0.4884
819	P450LTB4r	cytochrome p450 leukotriene B4	Eicosanoid metabolism	0.0079
820	P5CDm	1-pyrroline-5-carboxylate dehydrogenase, mitochondrial	Glutamate metabolism	0.0833
821	P5CRm	pyrroline-5-carboxylate reductase (m)	Arginine and Proline Metabolism	0.0243
822	PACCOAL	phenylacetate-CoA ligase	Phenylalanine metabolism	0.1842
823	PCHOLP_hs	choline phosphatase	Glycerophospholipid metabolism	0.6033
824	PCHOLPm_hs	choline phosphatase	Glycerophospholipid metabolism	0.7728
825	PCm	pyruvate carboxylase	Pyruvate metabolism	0.9081
826	PDE1	3,5-cyclic-nucleotide phosphodiesterase	Nucleotide interconversion	0.729
827	PDE4	3,5-cyclic-nucleotide phosphodiesterase	Nucleotide interconversion	0.9768
828	PDHm	pyruvate dehydrogenase	Glycolysis/gluconeogenesis	0.4189
829	PDX5PO	pyridoxine 5-phosphate oxidase	Vitamin B6 metabolism	0.6033
830	PEAMNO	Phenethylamine oxidase	Phenylalanine metabolism	0.1842
831	PETOHMm_hs	phosphatidylethanolamine N-methyltransferase	Glycerophospholipid metabolism	0.2987
832	PFK	phosphofructokinase	Glycolysis/gluconeogenesis	0.729
833	PFK26	6-phosphofructo-2-kinase	Fructose and mannose metabolism	0.4529
834	PGCD	phosphoglycerate dehydrogenase	Glycine, serine, alanine and threonine metabolism	0.3087
835	PGI	glucose-6-phosphate isomerase	Glycolysis/gluconeogenesis	0.8625
836	PGK	phosphoglycerate kinase	Glycolysis/gluconeogenesis	0.4529
837	PGLer	6-phosphogluconolactonase, endoplasmic reticulum	Pentose phosphate pathway	0.9538
838	PGM	phosphoglycerate mutase	Glycolysis/gluconeogenesis	0.5637
839	PGMT	phosphoglucomutase	Glycolysis/gluconeogenesis	0.119
840	PGPP_hs	Phosphatidylglycerol phosphate phosphatase (homo sapiens)	Glycerophospholipid metabolism	0.4884
841	PGPPT	phosphatidyl-CMP: glycerophosphate phosphatidyltransferase	Glycerophospholipid metabolism	0.4884
842	PHACCOAGLNAC	Phenylacetyl-CoA:L-glutamine alpha-N-phenylacetyltransferase	Phenylalanine metabolism	0.1842
843	PHCDm	L-1-pyrroline-3-hydroxy-5-carboxylate dehydrogenase	Arginine and Proline Metabolism	0.7728
844	PHETA1	phenylalanine transaminase	Phenylalanine metabolism	0.952
845	PHETHPTOX2	L-Phenylalanine,tetrahydrobiopterin:oxygen oxidoreductase (4-hydroxylating)	Phenylalanine metabolism	0.954
846	PHYCBOXL	L-Phenylalanine carboxy-lyase	Phenylalanine metabolism	0.1842
847	PHYHx	Phytanoyl-CoA dioxygenase, peroxisomal	Fatty acid oxidation	0.1489
848	PI345P3P	phosphatidylinositol-3,4,5-trisphosphate 3-phosphatase	Inositol phosphate metabolism	0.4529
849	PI345P3Pn	phosphatidylinositol-3,4,5-trisphosphate 3-phosphatase, nuclear	Inositol phosphate metabolism	0.3865
850	PI345P5P	phosphatidylinositol-3,4,5-trisphosphate 5-phosphatase	Inositol phosphate metabolism	0.4189
851	PI34P5K	phosphatidylinositol 3,4-bisphosphate 5-kinase	Inositol phosphate metabolism	0.2253
852	PI3P4K	phosphatidylinositol 3-phosphate 4-kinase	Inositol phosphate metabolism	0.4529
853	PI3P5K	phosphatidylinositol 3-phosphate 5-kinase	Inositol phosphate metabolism	0.1842
854	PI45P3K	phosphatidylinositol 4,5-bisphosphate 3-kinase	Inositol phosphate metabolism	0.954
855	PI45P3Kn	phosphatidylinositol 4,5-bisphosphate 3-kinase, nuclear	Inositol phosphate metabolism	0.3865
856	PI45P4P	phosphatidylinositol-4,5-bisphosphate 4-phosphatase	Inositol phosphate metabolism	0.4189
857	PI45P5P	phosphatidylinositol-4,5-bisphosphate 5-phosphatase	Inositol phosphate metabolism	0.6442
858	PI45P5Pn	phosphatidylinositol-4,5-bisphosphate 5-phosphatase, nuclear	Inositol phosphate metabolism	0.5637
859	PI45PLC	phosphatidylinositol 4,5-bisphosphate phospholipase C	Inositol phosphate metabolism	0.7728
860	PI4P3K	phosphatidylinositol 4-phosphate 3-kinase	Inositol phosphate metabolism	0.5637
861	PI4P5K	phosphatidylinositol 4-phosphate 5-kinase	Glycerophospholipid metabolism	0.9081
862	PI4P5Kn	phosphatidylinositol 4-phosphate 5-kinase, nuclear	Inositol phosphate metabolism	0.7728
863	PI4PLC	phosphatidylinositol 4-phosphate phospholipase C	Inositol phosphate metabolism	0.8625
864	PI4PP	phosphatidylinositol-4-phosphate 4-phosphatase	Inositol phosphate metabolism	0.729
865	PI5P3K	phosphatidylinositol-5-phosphate 3-kinase	Inositol phosphate metabolism	0.8625
866	PI5P4K	phosphatidylinositol-5-phosphate 4-kinase	Inositol phosphate metabolism	0.6442
867	PIACGT	phosphatidylinositol N-acetylglucosaminyltransferase	Phosphatidylinositol phosphate metabolism	0.1333
868	PIK3	phosphatidylinositol 3-kinase	Inositol phosphate metabolism	0.2253
869	PIK4	phosphatidylinositol 4-kinase	Glycerophospholipid metabolism	0.0282
870	PIK5	phosphatidylinositol 5-kinase	Inositol phosphate metabolism	0.204
871	PIPLC	phosphatidylinositol phospholipase C	Inositol phosphate metabolism	0.954
872	PLA2_2	phospholipase A2	Glycerophospholipid metabolism	0.6033
873	PLA2_2e	phospholipase A2	Glycerophospholipid metabolism	0.6861
874	PMANM	phosphomannomutase	Fructose and mannose metabolism	0.1489
875	PMEVKx	phosphomevalonate kinase	Cholesterol metabolism	0.4189
876	PMI1346PH	diphosphoinositol-1,3,4,6-tetrakisphosphate diphosphohydrolase	Inositol phosphate metabolism	0.4529
877	PMI1346PHn	diphosphoinositol-1,3,4,6-tetrakisphosphate diphosphohydrolase, nucleus	Inositol phosphate metabolism	0.954
878	PNP	purine-nucleoside phosphorylase	NAD metabolism	0.6649
879	PNTK	pantothenate kinase	CoA synthesis	0.4884
880	PPA	inorganic diphosphatase	Oxidative phosphorylation	0.729
881	PPAer	inorganic diphosphatase, endoplasmic reticulum	Miscellaneous	0.2482
882	PPAm	inorganic diphosphatase	Oxidative phosphorylation	0.6442
883	PPAP	phosphatidic acid phosphatase	Triacylglycerol synthesis	0.119
884	PPBNGS	porphobilinogen synthase	Heme synthesis	0.4884
885	PPCDC	phosphopantothenoylcysteine decarboxylase	CoA synthesis	0.0377
886	PPCOACm	Propionyl-CoA carboxylase, mitochondrial	Valine, leucine, and isoleucine metabolism	0.2253
887	PPCOAOm	Propanoyl-CoA:FAD 2,3-oxidoreductase, mitochondrial	Propanoate metabolism	0.0433
888	PPDOx	Propane-1,2-diol:NAD+ 1-oxidoreductase	Pyruvate metabolism	0.3173
889	PPDOy	Propane-1,2-diol:NADP+ 1-oxidoreductase	Pyruvate metabolism	0.3173
890	PPM	phosphopentomutase	Pentose phosphate pathway	0.0079
891	PPNCL3	phosphopantothenate-cysteine ligase	CoA synthesis	0.3865
892	PPPGOm	protoporphyrinogen oxidase, mitochondrial	Heme synthesis	0.4884
893	PRAGSr	phosphoribosylglycinamide synthase	Purine synthesis	0.2987
894	PRDX	Peroxidase (multiple substrates)	Miscellaneous	0.8174
895	PRFGS	phosphoribosylformylglycinamidine synthase	Purine synthesis	0.2987
896	PRPNCOAHYDm	Propenoyl-CoA hydrolase (m)	beta-Alanine metabolism	0.0433
897	PRPPS	phosphoribosylpyrophosphate synthetase	Pentose phosphate pathway	0.4884
898	PSDm_hs	Phosphatidylserine decarboxylase	Glycerophospholipid metabolism	0.5254
899	PSERT	phosphoserine transaminase	Glycine, serine, alanine and threonine metabolism	0.3087
900	PSP_L	phosphoserine phosphatase (L-serine)	Glycine, serine, alanine and threonine metabolism	0.3087
901	PSSA1_hs	Phosphatidylserine synthase homo sapiens	Glycerophospholipid metabolism	0.3865
902	PSSA2_hs	Phosphatidylserine synthase homo sapiens	Glycerophospholipid metabolism	0.1333
903	PTDCACRNCPT1	carnitine fatty-acyl transferase	Fatty acid oxidation	0.0079
904	PTDCACRNCPT2	pentadecanoate transport into the mitochondria	Fatty acid oxidation	0.0079
905	PTE3x	peroxisomal acyl-CoA thioesterase	Fatty acid oxidation	0.0941
906	PTE4x	peroxisomal acyl-CoA thioesterase	Fatty acid oxidation	0.5637
907	PTPAT	Phosphopantetheine adenylyltransferase (EC 2.7.7.3)	CoA synthesis	0.729
908	PTRCOX1	Putrescine:oxygen oxidoreductase (deaminating)	Arginine and Proline Metabolism	0.3828
909	PUNP1	purine-nucleoside phosphorylase (Adenosine)	Nucleotide interconversion	0.3263
910	PUNP3	purine-nucleoside phosphorylase (Guanosine)	Purine catabolism	0.1842
911	PUNP5	purine-nucleoside phosphorylase (Inosine)	Purine catabolism	0.6861
912	PUNP7	purine-nucleoside phosphorylase (Xanthosine)	Nucleotide interconversion	0.8293
913	PVD3	Previtamin D3 formation	Vitamin D metabolism	0.6861
914	PYAM5POr	pyridoxamine 5-phosphate oxidase	Vitamin B6 metabolism	0.5637
915	PYDAMK	pyridoxamine kinase	Vitamin B6 metabolism	0.5637
916	PYDXNK	pyridoxine kinase	Vitamin B6 metabolism	0.6033
917	PYDXPP	Pyridoxal 5-phosphate phosphatase	Vitamin B6 metabolism	0.4884
918	PYK	pyruvate kinase	Glycolysis/gluconeogenesis	0.6442
919	PYNP2r	pyrimidine-nucleoside phosphorylase (uracil)	Pyrimidine catabolism	0.106
920	RAI3	13-cis-retinoic acid isomerase	Vitamin A metabolism	0.2863
921	RBFK	riboflavin kinase	Vitamin B2 metabolism	0.0433
922	RBK	ribokinase	Pentose phosphate pathway	0.5637
923	RDH1	retinol dehydrogenase (all-trans)	Vitamin A metabolism	0.3864
924	RDH1a	retinol dehydrogenase (all-trans,NADPH)	Vitamin A metabolism	0.3864
925	RDH2	retinol dehydrogenase (9-cis,NADH)	Vitamin A metabolism	0.7463
926	RDH2a	retinol dehydrogenase (9-cis,NADPH)	Vitamin A metabolism	0.7463
927	RDH3	retinol dehydrogenase (11-cis,NADH)	Vitamin A metabolism	0.1336
928	RDH3a	retinol dehydrogenase (11-cis,NADPH)	Vitamin A metabolism	0.1336
929	RETFA	retinol acyltransferase	Vitamin A metabolism	0.4189
930	RETH	retinyl ester hydrolase	Vitamin A metabolism	0.4189
931	RNDR1	ribonucleoside-diphosphate reductase (ADP)	Nucleotide interconversion	0.954
932	RNDR2	ribonucleoside-diphosphate reductase (GDP)	Nucleotide interconversion	0.7728
933	RNDR3	ribonucleoside-diphosphate reductase (CDP)	Nucleotide interconversion	0.7728
934	RNDR4	ribonucleoside-diphosphate reductase (UDP)	Nucleotide interconversion	0.729
935	RNMK	ribosylnicotinamide kinase	NAD metabolism	0.6649
936	RPE	ribulose 5-phosphate 3-epimerase	Pentose phosphate pathway	0.1489
937	RPI	ribose-5-phosphate isomerase	Pentose phosphate pathway	0.0496
938	RTOTALCRNCPT1	carnitine fatty-acyl transferase	Fatty acid oxidation	0.1842
939	RTOTALCRNCPT2	R group transport into the mitochondria	Fatty acid oxidation	0.1842
940	S23T2g	beta-galactoside alpha-2,3-sialyltransferase (core 2)	Keratan sulfate synthesis	0.9081
941	S23T3g	beta-galactoside alpha-2,3-sialyltransferase (complex N-glycan)	Keratan sulfate synthesis	0.4529
942	S23T4g	beta-galactoside alpha-2,3-sialyltransferase	Keratan sulfate synthesis	0.8625
943	S26Tg	beta-galactoside alpha-2,6-sialyltransferase	N-glycan synthesis	0.729
944	S6T10g	galactose/N-acetylglucosamine 6-O-sulfotransferase, Golgi apparatus	Keratan sulfate synthesis	0.4529
945	S6T11g	galactose/N-acetylglucosamine 6-O-sulfotransferase, Golgi apparatus	Keratan sulfate synthesis	0.4529
946	S6T12g	galactose/N-acetylglucosamine 6-O-sulfotransferase, Golgi apparatus	Keratan sulfate synthesis	0.4529
947	S6T13g	galactose/N-acetylglucosamine 6-O-sulfotransferase, Golgi apparatus	Keratan sulfate synthesis	0.4529
948	S6T14g	galactose/N-acetylglucosamine 6-O-sulfotransferase, Golgi apparatus	Keratan sulfate synthesis	0.4529
949	S6T15g	galactose/N-acetylglucosamine 6-O-sulfotransferase, Golgi apparatus	Keratan sulfate synthesis	0.4529
950	S6T16g	galactose/N-acetylglucosamine 6-O-sulfotransferase, Golgi apparatus	Keratan sulfate synthesis	0.8625
951	S6T17g	galactose/N-acetylglucosamine 6-O-sulfotransferase, Golgi apparatus	Keratan sulfate synthesis	0.8625
952	S6T18g	galactose/N-acetylglucosamine 6-O-sulfotransferase, Golgi apparatus	Keratan sulfate synthesis	0.8625
953	S6T1g	galactose/N-acetylglucosamine 6-O-sulfotransferase, Golgi apparatus	Keratan sulfate synthesis	0.9081
954	S6T2g	galactose/N-acetylglucosamine 6-O-sulfotransferase, Golgi apparatus	Keratan sulfate synthesis	0.9081
955	S6T3g	galactose/N-acetylglucosamine 6-O-sulfotransferase, Golgi apparatus	Keratan sulfate synthesis	0.9081
956	S6T4g	galactose/N-acetylglucosamine 6-O-sulfotransferase, Golgi apparatus	Keratan sulfate synthesis	0.4529
957	S6T5g	galactose/N-acetylglucosamine 6-O-sulfotransferase, Golgi apparatus	Keratan sulfate synthesis	0.4529
958	S6T6g	galactose/N-acetylglucosamine 6-O-sulfotransferase, Golgi apparatus	Keratan sulfate synthesis	0.4529
959	S6T7g	galactose/N-acetylglucosamine 6-O-sulfotransferase, Golgi apparatus	Keratan sulfate synthesis	0.4529
960	S6T8g	galactose/N-acetylglucosamine 6-O-sulfotransferase, Golgi apparatus	Keratan sulfate synthesis	0.4529
961	S6T9g	galactose/N-acetylglucosamine 6-O-sulfotransferase, Golgi apparatus	Keratan sulfate synthesis	0.4529
962	S6TASE10ly	galactose-6-sulfate sulfatase, lysosomal	Keratan sulfate degradation	0.4529
963	S6TASE11ly	N-acetylglucosamine-6-sulfatase, lysosomal	Keratan sulfate degradation	0.4529
964	S6TASE12ly	N-acetylglucosamine-6-sulfatase, lysosomal	Keratan sulfate degradation	0.4529
965	S6TASE13ly	N-acetylglucosamine-6-sulfatase, lysosomal	Keratan sulfate degradation	0.4529
966	S6TASE14ly	N-acetylglucosamine-6-sulfatase, lysosomal	Keratan sulfate degradation	0.4529
967	S6TASE15ly	N-acetylglucosamine-6-sulfatase, lysosomal	Keratan sulfate degradation	0.4529
968	S6TASE16ly	N-acetylglucosamine-6-sulfatase, lysosomal	Keratan sulfate degradation	0.4529
969	S6TASE17ly	N-acetylglucosamine-6-sulfatase, lysosomal	Keratan sulfate degradation	0.4529
970	S6TASE18ly	N-acetylglucosamine-6-sulfatase, lysosomal	Keratan sulfate degradation	0.4529
971	S6TASE19ly	N-acetylglucosamine-6-sulfatase, lysosomal	Keratan sulfate degradation	0.4529
972	S6TASE20ly	N-acetylglucosamine-6-sulfatase, lysosomal	Keratan sulfate degradation	0.4529
973	S6TASE21ly	N-acetylglucosamine-6-sulfatase, lysosomal	Keratan sulfate degradation	0.4529
974	S6TASE22ly	galactose-6-sulfate sulfatase, lysosomal	Keratan sulfate degradation	0.9081
975	S6TASE23ly	N-acetylglucosamine-6-sulfatase, lysosomal	Keratan sulfate degradation	0.9081
976	S6TASE24ly	N-acetylglucosamine-6-sulfatase, lysosomal	Keratan sulfate degradation	0.954
977	S6TASE25ly	galactose-6-sulfate sulfatase, lysosomal	Keratan sulfate degradation	0.8625
978	S6TASE26ly	N-acetylglucosamine-6-sulfatase, lysosomal	Keratan sulfate degradation	0.8625
979	SACCD3m	saccharopine dehydrogenase (NADP, L-lysine forming), mitochondrial	Lysine metabolism	0.6033
980	SACCD4m	saccharopine dehydrogenase (NAD, L-glutamate forming), mitochondrial	Lysine metabolism	0.2482
981	SADT	sulfate adenylyltransferase	Nucleotide interconversion	0.0496
982	SALMCOM2	S-Adenosyl-L-methionine:catechol O-methyltransferase	Tyrosine metabolism	0.6017
983	SAMHISTA	S-Adenosyl-L-methionine:histamine N-tele-methyltransferase	Histidine metabolism	0.6861
984	SBTD_D2	sorbitol dehydrogenase	Fructose and mannose metabolism	0.5637
985	SBTR	aldose reductase	Fructose and mannose metabolism	0.5637
986	SCP2x	peroxisomal thiolase 2	Bile acid synthesis	0.7728
987	SCPx	peroxisomal thiolase 2	Bile acid synthesis	0.4884
988	SERPT	serine C-palmitoyltransferase	Sphingolipid metabolism	0.478
989	SFGTH	S-Formylglutathione hydralase	Tyrosine metabolism	0.6861
990	SGPL12r	Sphingosine-1-phosphate lyase	Sphingolipid metabolism	0.213
991	SIAASE2ly	sialidase, lysosomal	Keratan sulfate degradation	0.4529
992	SIAASE3ly	sialidase, lysosomal	Keratan sulfate degradation	0.9081
993	SIAASE4ly	sialidase, lysosomal	Keratan sulfate degradation	0.8625
994	SIAASEly	sialidase, lysosomal	N-glycan degradation	0.729
995	SIAT9g	Lactosylceramide alpha-2,3-sialyltransferase, Golgi apparatus	Sphingolipid metabolism	0.0833
996	SLCBK1	sphingolipid long chain base kinase (sphinganine)	Sphingolipid metabolism	0.5254
997	SLDx	L-sulfolactate dehydrogenase (NAD+)	Methionine and cysteine metabolism	0.5578
998	SMPD3g	sphingomyelin phosphodiesterase 3, neutral membrane (neutral sphingomyelinase II)	Sphingolipid metabolism	0.0523
999	SMS	Sphingomyelin synthase (homo sapiens)	Sphingolipid metabolism	0.0523
1000	SPHK21c	sphingosine kinase 2	Sphingolipid metabolism	0.4189
1001	SPMDOX	Spermidine:(acceptor) oxidoreductase	beta-Alanine metabolism	0.0179
1002	SPMS	spermidine synthase	Urea cycle	0.4189
1003	SPODM	superoxide dismutase	ROS detoxification	0.4884
1004	SPODMe	superoxide dismutase, extracellular	ROS detoxification	0.6033
1005	SPODMm	superoxide dismutase	ROS detoxification	0.2727
1006	SPODMn	superoxide dismutase, nuclear	ROS detoxification	0.8625
1007	SPODMx	superoxide dismutase, peroxisome	ROS detoxification	0.3865
1008	SPRMS	spermine synthase	Urea cycle	0.8625
1009	SPTix	serine-pyruvate aminotransferase (irreversible), peroxisomal	Glycine, serine, alanine and threonine metabolism	0.2987
1010	SQLEr	Squalene epoxidase, endoplasmic reticular (NADP)	Cholesterol metabolism	0.3865
1011	SQLSr	Squalene synthase	Cholesterol metabolism	0.119
1012	ST3GAL21g	CMP-N-acetylneuraminate-beta-galactosamide-alpha-2,3-sialyltransferase, Golgi apparatus	Sphingolipid metabolism	0.1439
1013	ST3GAL22g	CMP-N-acetylneuraminate-beta-galactosamide-alpha-2,3-sialyltransferase, Golgi apparatus	Sphingolipid metabolism	0.0833
1014	ST3GAL61g	Type 2 lactosamine alpha-2,3-sialyltransferase	Blood group synthesis	0.5637
1015	ST6GALNAC31	Alpha-N-acetylgalactosaminide alpha-2,6-sialyltransferase 3	Sphingolipid metabolism	0.1439
1016	ST8SIA53g	Beta-galactoside alpha-2,3-sialyltransferase	Sphingolipid metabolism	0.2482
1017	STRDNCCPT1	carnitine O-palmitoyltransferase	Fatty acid oxidation	0.5254
1018	STRDNCCPT2	carnitine transferase	Fatty acid oxidation	0.5254
1019	STS1	Steryl-sulfatase	Steroid metabolism	1
1020	SUCD1m	succinate dehydrogenase	Citric acid cycle	0.8625
1021	SUCOAS1m	Succinate--CoA ligase (GDP-forming)	Citric acid cycle	0.6861
1022	SUCOASm	Succinate--CoA ligase (ADP-forming)	Citric acid cycle	1
1023	T4HCINNMFM	4-hydroxycinnamate formation	Ubiquinone synthesis	0.0941
1024	TALA	transaldolase	Pentose phosphate pathway	0.729
1025	THBPT4ACAMDASE	Tetrahydrobiopterin-4a-carbinolamine dehydratase	Tetrahydrobiopterin metabolism	0.1842
1026	TKT1	transketolase	Pentose phosphate pathway	0.1489
1027	TKT2	transketolase	Pentose phosphate pathway	0.1489
1028	TMDK1	thymidine kinase (ATP:thymidine)	Nucleotide interconversion	0.8174
1029	TMDK1m	thymidine kinase (ATP:thymidine)	Nucleotide interconversion	0.43
1030	TMDS	thymidylate synthase	Nucleotide interconversion	1
1031	TMNDNCCPT1	carnitine O-palmitoyltransferase	Fatty acid oxidation	0.4884
1032	TMNDNCCPT2	carnitine transferase	Fatty acid oxidation	0.4884
1033	TPI	triose-phosphate isomerase	Glycolysis/gluconeogenesis	0.2987
1034	TRDR	thioredoxin reductase (NADPH)	Nucleotide interconversion	0.6442
1035	TRDR2	Thioredoxin (ubiquinone 10) reductase (NADPH)	Miscellaneous	0.0567
1036	TRDR3	Thioredoxin (ubiquinone 10) reductase (NADH)	Miscellaneous	0.1842
1037	TRIOK	triokinase	Fructose and mannose metabolism	0.9081
1038	TRPHYDRO2	L-Tryptophan,tetrahydrobiopterin:oxygen oxidoreductase (5-hydroxylating)	Tryptophan metabolism	0.3263
1039	TRPO2	L-Tryptophan:oxygen 2,3-oxidoreductase (decyclizing)	Tryptophan metabolism	0.6904
1040	TTDCPT1	carnitine acyltransferase I	Fatty acid oxidation	0.954
1041	TTDCPT2	carnitine acyltransferase II	Fatty acid oxidation	0.204
1042	TYRCBOX	L-Tyrosine carboxy-lyase	Tyrosine metabolism	0.106
1043	TYRTA	tyrosine transaminase	Tyrosine metabolism	0.3556
1044	TYRTAm	tyrosine transaminase, mitochondrial	Tyrosine metabolism	0.0941
1045	UAG2EMAi	UDP-N-acetyl-D-glucosamine 2-epimerase (Hydrolysis)	Aminosugar metabolism	0.204
1046	UAG4E	UDP-N-acetylglucosamine 4-epimerase	Aminosugar metabolism	0.954
1047	UAGDP	UDP-N-acetylglucosamine diphosphorylase	Aminosugar metabolism	0.1842
1048	UDPDOLPT_U	UDPglucose:dolichyl-phosphate beta-D-glucosyltransferase (uterus)	N-glycan synthesis	0.8625
1049	UDPG4E	UDPglucose 4-epimerase	Galactose metabolism	0.119
1050	UDPGD	UDPglucose 6-dehydrogenase	Starch and sucrose metabolism	0.6861
1051	UDPGNP	UDPglucuronate uridine-diphosphohydrolase	Pentose phosphate pathway	0.7157
1052	UDPGP	UDPglucose pyrophosphohydrolase	Starch and sucrose metabolism	0.4189
1053	UGCG	Ceramide glucosyltransferase	Sphingolipid metabolism	0.2253
1054	UGLT	UDPglucose--hexose-1-phosphate uridylyltransferase	Galactose metabolism	0.4492
1055	UGT1A3r	UDP-glucuronosyltransferase 1-10 precursor, microsomal	Steroid metabolism	0.1489
1056	UGT1A4r	UDP-glucuronosyltransferase 1-10 precursor, microsomal	Steroid metabolism	0.6442
1057	UGT1A9r	UDP-glucuronosyltransferase 1-10 precursor, microsomal	Steroid metabolism	0.1842
1058	UMPK	UMP kinase	Nucleotide interconversion	0.8174
1059	UMPK2	UMP kinase (CTP)	Nucleotide interconversion	0.9081
1060	UMPK2n	UMP kinase (CTP),nuclear	Nucleotide interconversion	0.8625
1061	UMPK3	UMP kinase (UTP)	Nucleotide interconversion	0.6033
1062	UMPK3n	UMP kinase (UTP),nuclear	Nucleotide interconversion	0.6861
1063	UMPK4	UMP kinase (GTP)	Nucleotide interconversion	0.2482
1064	UMPK4n	UMP kinase (GTP),nuclear	Nucleotide interconversion	0.2253
1065	UMPK5	UMP kinase (dATP)	Nucleotide interconversion	0.3556
1066	UMPK5n	UMP kinase (dATP),nuclear	Nucleotide interconversion	0.7728
1067	UMPK6	UMP kinase (dCTP)	Nucleotide interconversion	0.9081
1068	UMPK6n	UMP kinase (dCTP),nuclear	Nucleotide interconversion	0.954
1069	UMPK7	UMP kinase (dGTP)	Nucleotide interconversion	0.6442
1070	UMPK7n	UMP kinase (dGTP),nuclear	Nucleotide interconversion	0.3556
1071	UMPKn	UMP kinase, nuclear	Nucleotide interconversion	0.0941
1072	UPP3S	uroporphyrinogen-III synthase	Heme synthesis	0.4884
1073	UPPDC1	uroporphyrinogen decarboxylase (uroporphyrinogen III)	Heme synthesis	0.4884
1074	UPPN	b-ureidopropionase	Pyrimidine catabolism	0.119
1075	URIDK2m	uridylate kinase (dUMP), mitochondrial	Nucleotide interconversion	0.0941
1076	URIK1	uridine kinase (ATP:Uridine)	Pyrimidine synthesis	0.3263
1077	VACCCPT1	carnitine O-palmitoyltransferase	Fatty acid oxidation	0.954
1078	VACCCPT2	carnitine transferase	Fatty acid oxidation	0.954
1079	VALTAm	valine transaminase, mitochondiral	Valine, leucine, and isoleucine metabolism	0.4189
1080	VD3	Vitamin D3 formation	Vitamin D metabolism	0.6861
1081	VLCS2p	Very-long-chain-fatty-acid-CoA ligase	Bile acid synthesis	0.3828
1082	VLCS2r	Very-long-chain-fatty-acid-CoA ligase	Bile acid synthesis	0.1655
1083	VLCSp	Very-long-chain-fatty-acid-CoA ligase	Bile acid synthesis	0.6442
1084	VLCSr	Very-long-chain-fatty-acid-CoA ligase	Bile acid synthesis	0.2722
1085	XYLUR	xylulose reductase	Pentose phosphate pathway	0.5637
1086	r0009	Pyrophosphate phosphohydrolase EC:3.6.1.1	Purine catabolism	0.1842
1087	r0010	hydrogen-peroxide:hydrogen-peroxide oxidoreductase EC:1.11.1.6	ROS detoxification	0.954
1088	r0013	beta-N-acetylhexosaminidase Aminosugars metabolism EC:3.2.1.52	Aminosugar metabolism	0.0647
1089	r0016	Fe(II):oxygen oxidoreductase Porphyrin and chlorophyll metabolism EC:1.16.3.1	Miscellaneous	0.2987
1090	r0021	glutathione:NAD+ oxidoreductase Glutamate metabolism EC:1.8.1.7	Glutathione metabolism	0.954
1091	r0022	glutathione:NAD+ oxidoreductase Glutamate metabolism EC:1.8.1.7	Glutathione metabolism	0.6033
1092	r0027	NADPH:CoA-glutathione oxidoreductase EC:1.8.1.9	Methionine and cysteine metabolism	0.8174
1093	r0033	ATP:dephospho-CoA 3-phosphotransferase Pantothenate and CoA biosynthesis EC:2.7.1.24	CoA synthesis	0.729
1094	r0034	Carbon-dioxide:ammonia ligase (ADP-forming,carbamate-phosphorylating) Urea cycle and metabolism of amino groups / Nitrogen metabolism EC:6.3.4.16	Urea cycle	0.1933
1095	r0047	Adenosine 5-monophosphate phosphohydrolase Purine metabolism EC:3.1.3.5	Purine catabolism	0.729
1096	r0051	AMP:pyrophosphate phosphoribosyltransferase Purine metabolism EC:2.4.2.7	Purine catabolism	0.5468
1097	r0062	Acetyl-CoA hydrolase Pyruvate metabolism EC:3.1.2.1	Pyruvate metabolism	0.8625
1098	r0068	Acetyl adenylate:CoA ligase (AMP-forming) Pyruvate metabolism EC:6.2.1.1		0.954
1099	r0074	L-Glutamate 5-semialdehyde:NAD+ oxidoreductase Arginine and proline metabolism EC:1.5.1.12	Urea cycle	0.0067
1100	r0081	L-Alanine:2-oxoglutarate aminotransferase Glutamate metabolism / Alanine and aspartate metabolism EC:2.6.1.2	Citric acid cycle	0.5637
1101	r0082	Oxalosuccinate:NADP+ oxidoreductase (decarboxylating) Citrate cycle (TCA cycle) EC:1.1.1.42		0.954
1102	r0083	Oxalosuccinate:NADP+ oxidoreductase (decarboxylating) Citrate cycle (TCA cycle) EC:1.1.1.42		0.9081
1103	r0084	Oxalosuccinate:NADP+ oxidoreductase (decarboxylating) Citrate cycle (TCA cycle) EC:1.1.1.42		0.729
1104	r0085	2-Oxoglutaramate amidohydrolase Glutamate metabolism EC:3.5.1.3	Urea cycle	0.954
1105	r0086	2-Oxoglutaramate amidohydrolase Glutamate metabolism EC:3.5.1.3	Urea cycle	0.954
1106	r0097	Acetate:CoA ligase (AMP-forming) Pyruvate metabolism EC:6.2.1.1		0.954
1107	r0113	UDP-N-acetyl-D-glucosamine 2-epimerase Aminosugars metabolism EC:5.1.3.14	Aminosugar metabolism	0.0782
1108	r0119	Guanosine 5-triphosphate pyrophosphohydrolase Purine metabolism EC:3.6.1.19	Purine catabolism	0.6272
1109	r0120	GTP 7,8-8,9-dihydrolase Folate biosynthesis EC:3.5.4.16	Tetrahydrobiopterin metabolism	0.0877
1110	r0121	r0121	Tetrahydrobiopterin metabolism	0.0877
1111	r0129	gamma-glutamyltranspeptidase Glutathione metabolism EC:3.4.11.4	Glutathione metabolism	0.3556
1112	r0142	Sulfite:oxygen oxidoreductase Sulfur metabolism EC:1.8.3.1	Methionine and cysteine metabolism	0.0496
1113	r0156	L-Glutamine:pyruvate aminotransferase Glutamate metabolism EC:2.6.1.15	Urea cycle	0.954
1114	r0157	L-Glutamine:pyruvate aminotransferase Glutamate metabolism EC:2.6.1.15	Urea cycle	0.954
1115	r0160	L-Serine:pyruvate aminotransferase Glycine, serine and threonine metabolism EC:2.6.1.51	Glycine, serine, alanine and threonine metabolism	0.3556
1116	r0163	2-oxoglutarate dehydrogenase E1 component Citrate cycle (TCA cycle) EC:1.2.4.2		0.2482
1117	r0166	Uridine triphosphate pyrophosphohydrolase Pyrimidine metabolism EC:3.6.1.19	Pyrimidine catabolism	0.4663
1118	r0170	Farnesyl-diphosphate:farnesyl-diphosphate farnesyltransferase Biosynthesis of steroids EC:2.5.1.21	Cholesterol metabolism	0.119
1119	r0173	(S)-Lactate:NAD+ oxidoreductase Glycolysis / Gluconeogenesis / Pyruvate metabolism EC:1.1.1.27	Glycolysis/gluconeogenesis	0.3865
1120	r0178	Succinate-semialdehyde:NAD+ oxidoreductase Glutamate metabolism / Tyrosine metabolism / Butanoate metabolism EC:1.2.1.24 EC:1.2.1.16	Glutamate metabolism	0.3263
1121	r0193	L-Cysteine L-homocysteine-lyase (deaminating) Cysteine metabolism EC:4.4.1.1	Cysteine Metabolism	1
1122	r0196	Succinyl-CoA:glycine C-succinyl-transferase(decarboxylating) EC:2.3.1.37		0.9081
1123	r0210	L-Serine hydro-lyase (adding homocysteine) Glycine, serine and threonine metabolism EC:4.2.1.22	Methionine and cysteine metabolism	0.1842
1124	r0220	Propinol adenylate:CoA ligase (AMP-forming) Propanoate metabolism EC:6.2.1.17 EC:6.2.1.1		0.3865
1125	r0221	Propinol adenylate:CoA ligase (AMP-forming) Propanoate metabolism EC:6.2.1.17		0.729
1126	r0224	5,6,7,8-Tetrahydrofolate:NAD+ oxidoreductase One carbon pool by folate EC:1.5.1.3	Folate metabolism	0.8619
1127	r0226	5,6,7,8-Tetrahydrofolate:NADP+ oxidoreductase One carbon pool by folate / Folate biosynthesis EC:1.5.1.3	Folate metabolism	0.206
1128	r0239	N-Formylanthranilate amidohydrolase Tryptophan metabolism EC:3.5.1.9	Tryptophan metabolism	0.6422
1129	r0245	Glycerol:NADP+ oxidoreductase Glycerolipid metabolism EC:1.1.1.2 EC:1.1.1.72	Glycerophospholipid metabolism	0.0567
1130	r0246	Glycerol:NADP+ oxidoreductase Glycerolipid metabolism EC:1.1.1.72 EC:1.1.1.2		0.3556
1131	r0267	CMP-N-acetylneuraminate,ferrocytochrome-b5:oxygen oxidoreductase (N-acetyl-hydroxylating) Aminosugars metabolism EC:1.14.18.2		0.1333
1132	r0283	L-Histidine:beta-alanine ligase (AMP-forming) Alanine and aspartate metabolism / Histidine metabolism / beta-Alanine metabolism EC:6.3.2.11	beta-Alanine metabolism	0.5254
1133	r0287	Acetyl-CoA:acetyl-CoA C-acetyltransferase Fatty acid elongation in mitochondria / Fatty acid metabolism EC:2.3.1.16	Fatty acid oxidation	0.4884
1134	r0295	glycine synthase Nitrogen metabolism EC:2.1.2.10	Glycine, serine, alanine and threonine metabolism	0.3228
1135	r0301	Xanthosine-5-phosphate:ammonia ligase (AMP-forming) Purine metabolism EC:6.3.4.1	Bile acid synthesis	0.4529
1136	r0309	trans-Hexadec-2-enoyl-CoA reductase Fatty acid elongation in mitochondria EC:1.3.1.38	Fatty acid oxidation	0.9081
1137	r0310	Palmitoyl-CoA:oxygen 2-oxidoreductase Fatty acid metabolism EC:1.3.3.6 EC:1.3.99.3	Fatty acid oxidation	0.5637
1138	r0311	Palmitate:CoA ligase (AMP-forming) Fatty acid metabolism EC:6.2.1.3	Fatty acid oxidation	0.106
1139	r0317	citrate hydro-lyase Citrate cycle (TCA cycle) / Glyoxylate and dicarboxylate metabolism EC:4.2.1.4		0.6442
1140	r0318	Propanoate:CoA ligase (AMP-forming) Propanoate metabolism EC:6.2.1.1 EC:6.2.1.17		0.3865
1141	r0319	Propanoate:CoA ligase (AMP-forming) Propanoate metabolism EC:6.2.1.1 EC:6.2.1.17		0.729
1142	r0339	ATP:(R)-glycerate 3-phosphotransferase Glycine, serine and threonine metabolism EC:2.7.1.31		0.8794
1143	r0340	ATP:(R)-glycerate 3-phosphotransferase Glycine, serine and threonine metabolism EC:2.7.1.31		0.3556
1144	r0345	ATP:AMP phosphotransferase Purine metabolism EC:2.7.4.11	Nucleotide interconversion	0.729
1145	r0354	Glycolysis / Glyconeogenesis EC:2.7.1.1	Glycolysis/gluconeogenesis	0.0941
1146	r0355	Glycolysis / Glyconeogenesis EC:2.7.1.1	Glycolysis/gluconeogenesis	0.8174
1147	r0357	Glycolysis / Glyconeogenesis EC:2.7.1.1	Fructose and mannose metabolism	0.5254
1148	r0358	Glycolysis / Glyconeogenesis EC:2.7.1.1	Fructose and mannose metabolism	0.3556
1149	r0360	Glycolysis / Glyconeogenesis EC:2.7.1.1	Fructose and mannose metabolism	0.3865
1150	r0361	Glycolysis / Glyconeogenesis EC:2.7.1.1	Fructose and mannose metabolism	0.8174
1151	r0363	Glycolysis / Glyconeogenesis EC:2.7.1.1	Aminosugar metabolism	0.3556
1152	r0364	Glycolysis / Glyconeogenesis EC:2.7.1.1	Aminosugar metabolism	0.8625
1153	r0365	3-hydroxypropanoate:NAD+ oxidoreductase beta-Alanine metabolism / Propanoate metabolism EC:1.1.1.59	Propanoate metabolism	0.0433
1154	r0377	ATP:deoxycitidine 5-phosphotransferase Pyrimidine metabolism EC:2.7.1.74	Pyrimidine catabolism	0.954
1155	r0381	hypotaurine:NAD+ oxidoreductase Taurine and hypotaurine metabolism EC:1.8.1.3	Taurine and hypotaurine metabolism	0.7737
1156	r0383	pyruvate:[dihydrolipoyllysine-residue acetyltransferase]-lipoyllysine 2-oxidoreductase (decarboxylating, acceptor-acetylating) EC:1.2.4.1		0.013
1157	r0384	2-oxoglutarate:[dihydrolipoyllysine-residue succinyltransferase]-lipoyllysine 2-oxidoreductase (decarboxylating, acceptor-succinylating) EC:1.2.4.2		0.4884
1158	r0388	Pyridoxamine:oxygen oxidoreductase (deaminating) Vitamin B6 metabolism EC:1.4.3.5	Vitamin B6 metabolism	0.954
1159	r0389	Pyridoxine:oxygen oxidoreductase (deaminating) Vitamin B6 metabolism EC:1.1.3.12	Vitamin B6 metabolism	0.1659
1160	r0392	D-Glyceraldehyde:NAD+ oxidoreductase Glycerolipid metabolism EC:1.2.1.3		0.0735
1161	r0393	D-Glyceraldehyde:NAD+ oxidoreductase Glycerolipid metabolism EC:1.2.1.3		0.3556
1162	r0398	NADPH:6,7-dihydropteridine oxidoreductase Folate biosynthesis EC:1.5.1.34	Tetrahydrobiopterin metabolism	0.7728
1163	r0399	L-Phenylalanine,tetrahydrobiopterin:oxygen oxidoreductase (4-hydroxylating) Phenylalanine, tyrosine and tryptophan biosynthesis EC:1.14.16.1	Tetrahydrobiopterin metabolism	0.9081
1164	r0400	N-acetylneuraminate,ferrocytochrome-b5:oxygen oxidoreductase (N-acetyl-hydroxylating) Aminosugars metabolism EC:1.14.18.2		0.2727
1165	r0403	L-Tryptophan,tetrahydrobiopterin:oxygen oxidoreductase (5-hydroxylating) Tryptophan metabolism EC:1.14.16.4	Tetrahydrobiopterin metabolism	0.3263
1166	r0407	Sedoheptulose 1,7-bisphosphate D-glyceraldehyde-3-phosphate-lyase Carbon fixation EC:4.1.2.13		0.4529
1167	r0408	ATP:Sedoheptulose 7-phosphate 1-phosphotransferase EC:2.7.1.11		0.4529
1168	r0410	2-Deoxyguanosine 5-triphosphate pyrophosphohydrolase Purine metabolism EC:3.6.1.19	Pyrimidine catabolism	0.3432
1169	r0422	Isocitrate:NADP+ oxidoreductase (decarboxylating) Citrate cycle (TCA cycle) EC:1.1.1.42		0.954
1170	r0423	Isocitrate:NADP+ oxidoreductase (decarboxylating) Citrate cycle (TCA cycle) EC:1.1.1.42		0.6033
1171	r0424	Isocitrate:NADP+ oxidoreductase (decarboxylating) Citrate cycle (TCA cycle) EC:1.1.1.42		0.729
1172	r0425	EC:1.1.1.42		0.8174
1173	r0426	isocitrate hydro-lyase Citrate cycle (TCA cycle) / Glyoxylate and dicarboxylate metabolism EC:4.2.1.3		0.6442
1174	r0431	Palmitoyl-CoA:L-carnitine O-palmitoyltransferase Fatty acid metabolism EC:2.3.1.21	Fatty acid oxidation	0.8174
1175	r0432	Palmitoyl-CoA:L-carnitine O-palmitoyltransferase Fatty acid metabolism EC:2.3.1.21	Fatty acid oxidation	0.6033
1176	r0433	Palmitoyl-CoA:L-carnitine O-palmitoyltransferase Fatty acid metabolism EC:2.3.1.21	Fatty acid oxidation	0.8174
1177	r0434	Palmitoyl-CoA:L-carnitine O-palmitoyltransferase Fatty acid metabolism EC:2.3.1.21	Fatty acid oxidation	0.7728
1178	r0438	Palmitoyl-CoA:L-carnitine O-palmitoyltransferase Fatty acid metabolism EC:2.3.1.21	Fatty acid oxidation	0.8174
1179	r0440	Palmitoyl-CoA:L-carnitine O-palmitoyltransferase Fatty acid metabolism EC:2.3.1.21	Fatty acid oxidation	0.2253
1180	r0441	Palmitoyl-CoA:L-carnitine O-palmitoyltransferase Fatty acid metabolism EC:2.3.1.21	Fatty acid oxidation	0.6861
1181	r0444	Palmitoyl-CoA:L-carnitine O-palmitoyltransferase Fatty acid metabolism EC:2.3.1.21	Fatty acid oxidation	0.2727
1182	r0445	Palmitoyl-CoA:L-carnitine O-palmitoyltransferase Fatty acid metabolism EC:2.3.1.21	Fatty acid oxidation	0.5637
1183	r0446	Palmitoyl-CoA:L-carnitine O-palmitoyltransferase Fatty acid metabolism EC:2.3.1.21	Fatty acid oxidation	0.5468
1184	r0450	L-2-Aminoadipate:2-oxoglutarate aminotransferase Lysine biosynthesis / Lysine degradation EC:2.6.1.39	Lysine metabolism	0.6033
1185	r0451	2-Oxoadipate:lipoamde 2-oxidoreductase(decarboxylating and acceptor-succinylating) Lysine degradation EC:1.2.4.2		0.106
1186	r0456	ATP:deoxyguanosine 5-phosphotransferase Purine metabolism EC:2.7.1.113	Nucleotide interconversion	0.8174
1187	r0463	(S)-3-Hydroxy-3-methylglutaryl-CoA acetoacetyl-CoA-lyase (CoA-acetylating) Synthesis and degradation of ketone bodies / Valine, leucine and isoleucine degradation / Butanoate metabolism EC:2.3.3.10	Cholesterol metabolism	0.8174
1188	r0464	4-Aminobutyraldehyde:NAD+ oxidoreductase Urea cycle and metabolism of amino groups EC:1.2.1.3	Glutamate metabolism	0.8625
1189	r0465	L-Histidine:4-aminobutanoate ligase (AMP-forming) Urea cycle and metabolism of amino groups EC:6.3.2.11		0.6033
1190	r0466	alpha-Aminobutyryl histidine hydrolase Urea cycle and metabolism of amino groups EC:3.4.13.3		0.6033
1191	r0470	2-Deoxyadenosine 5-diphosphate:oxidized-thioredoxin 2-oxidoreductase Purine metabolism EC:1.17.4.1	Nucleotide interconversion	0.6861
1192	r0472	2-Deoxyadenosine 5-diphosphate:oxidized-thioredoxin 2-oxidoreductase Purine metabolism EC:1.17.4.1	Nucleotide interconversion	0.7728
1193	r0474	2-Deoxyadenosine 5-diphosphate:oxidized-thioredoxin 2-oxidoreductase Purine metabolism EC:1.17.4.1	Nucleotide interconversion	0.2727
1194	r0475	2-Deoxyadenosine 5-diphosphate:oxidized-thioredoxin 2-oxidoreductase Purine metabolism EC:1.17.4.1	Nucleotide interconversion	0.8625
1195	r0480	S-Adenosyl-L-methionine:ethanolamine-phosphate N-methyltransferase Glycerophospholipid metabolism EC:2.1.1.103	Glycerophospholipid metabolism	0.3556
1196	r0483	(R)-3-Amino-2-methylpropanoate:2-oxoglutarate aminotransferase EC:2.6.1.22	Pyrimidine catabolism	0.2987
1197	r0510	steroyl-CoA,hydrogen-donor:oxygen oxidoreductase Polyunsaturated fatty acid biosynthesis EC:1.14.19.1		0.2411
1198	r0511	steroyl-CoA,hydrogen-donor:oxygen oxidoreductase Polyunsaturated fatty acid biosynthesis EC:1.14.19.1		0.2411
1199	r0512	Dihydrofolate:NAD+ oxidoreductase Folate biosynthesis EC:1.5.1.3	Folate metabolism	0.8166
1200	r0514	Dihydrofolate:NADP+ oxidoreductase One carbon pool by folate / Folate biosynthesis EC:1.5.1.3	Folate metabolism	0.6272
1201	r0517	Succinyl-CoA:glycine C-succinyl-transferase(decarboxylating) EC:2.3.1.37		0.9081
1202	r0522	S-Aminomethyldihydrolipoylprotein:(6S)-tetrahydrofolate aminomethyltransferase (ammonia-forming) One carbon pool by folate EC:2.1.2.10	Folate metabolism	0.5066
1203	r0523	5-Formyltetrahydrofolate cyclo-ligase (ADP-forming) One carbon pool by folate EC:6.3.3.2	Folate metabolism	0.5066
1204	r0525	N6-(L-1,3-Dicarboxypropyl)-L-lysine:NAD+ oxidoreductase; N6-(L-1,3-Dicarboxypropyl)-L-lysine:NAD+ oxidoreductase (L-glutamate-forming) Lysine degradation EC:1.5.1.9	Lysine metabolism	0.3263
1205	r0527	Nicotinamide-D-ribonucleotide amidohydrolase Nicotinate and nicotinamide metabolism EC:3.5.1.42	NAD metabolism	0.2727
1206	r0531	dUTP:cytidine 5-phosphotransferase Pyrimidine metabolism EC:2.7.1.48	Nucleotide interconversion	0.954
1207	r0537	Sphinganine-1-phosphate pamlmitaldehyde-lyase Sphingolipid metabolism EC:4.1.2.27	Glycerophospholipid metabolism	0.204
1208	r0539	Cysteamine:oxygen oxidoreductase Taurine and hypotaurine metabolism EC:1.13.11.19	Taurine and hypotaurine metabolism	0.3173
1209	r0541	Glutaryl-CoA:(acceptor) 2,3-oxidoreductase (decarboxylating) Fatty acid metabolism EC:1.3.99.7	Tryptophan metabolism	0.7906
1210	r0545	Phenylacetaldehyde:NAD+ oxidoreductase Phenylalanine metabolism / Styrene degradation EC:1.2.1.5 EC:1.2.1.39	Phenylalanine metabolism	0.7728
1211	r0547	Aldehyde:NADP+ oxidoreductase Phenylalanine metabolism EC:1.2.1.5	Phenylalanine metabolism	0.954
1212	r0549	4-aminobutanal:NAD+ 1-oxidoreductase	4-aminobutyraldehyde:NAD+ oxidoreductase Urea cycle and metabolism of amino groups / beta-Alanine metabolism EC:1.2.1.3 EC:1.2.1.19	Glutamate metabolism			False
1213	r0555	acetyl-CoA:enzyme N6-(dihydrolipoyl)lysine S-acetyltransferase Glycolysis / Gluconeogenesis / Alanine and aspartate metabolism / Pyruvate metabolism EC:2.3.1.12		0.013
1214	r0556	succinyl-CoA:enzyme N6-(dihydrolipoyl)lysine S-succinyltransferase Citrate cycle (TCA cycle) EC:2.3.1.61		0.8174
1215	r0557	Glutaryl-CoA:dihydrolipoamide S-succinyltransferase Lysine degradation EC:2.3.1.61		0.106
1216	r0568	(5-L-Glutamyl)-L-amino-acid 5-glutamyltransferase (cyclizing) Glutathione metabolism EC:2.3.2.4	Glutathione metabolism	0.4189
1217	r0570	2-Deoxy-D-ribose 1-phosphate 1,5-phosphomutase Pentose phosphate pathway EC:5.4.2.7	Pentose phosphate pathway	0.2253
1218	r0571	(S)-Methylmalonyl-CoA hydrolase Propanoate metabolism EC:3.1.2.17	Valine, leucine, and isoleucine metabolism	0.0833
1219	r0575	Presqualene diphosphate:farnesyl-diphosphate farnesyltransferase Biosynthesis of steroids EC:2.5.1.21	Cholesterol metabolism	0.119
1220	r0578	ATP:pantothenate 4-phosphotransferase Pantothenate and CoA biosynthesis EC:2.7.1.33	CoA synthesis	0.0179
1221	r0579	ATP:pantothenate 4-phosphotransferase Pantothenate and CoA biosynthesis EC:2.7.1.33	CoA synthesis	0.7728
1222	r0580	N-((R)-Pantothenoyl)-L-cysteine carboxy-lyase Pantothenate and CoA biosynthesis EC:4.1.1.30	CoA synthesis	0.2253
1223	r0584	Deamino-NAD+ nucleotidohydrolase Nicotinate and nicotinamide metabolism EC:3.6.1.9	NAD metabolism	0.119
1224	r0590	ATP:pantetheine-4-phosphate adenylyltransferase Pantothenate and CoA biosynthesis EC:2.7.7.3	CoA synthesis	0.729
1225	r0591	Dephospho-CoA nucleotidohydrolase Pantothenate and CoA biosynthesis EC:3.6.1.9	CoA synthesis	0.6861
1226	r0595	3-Mercaptopyruvate:cyanide sulfurtransferase Cysteine metabolism EC:2.8.1.2	Cysteine Metabolism	0.0377
1227	r0596	3-hydroxyisobutyryl-CoA hydrolase beta-Alanine metabolism / Propanoate metabolism EC:3.1.2.4	CoA synthesis	0.0433
1228	r0603	(S)-2-methylbutanoyl-CoA:acceptor 2,3-oxidoreductase Valine, leucine and isoleucine degradation EC:1.3.99.12	Valine, leucine, and isoleucine metabolism	0.729
1229	r0614	N-[(R)-4-Phosphopantothenoyl]-L-cysteine carboxy-lyase Pantothenate and CoA biosynthesis EC:4.1.1.36	CoA synthesis	0.954
1230	r0616	trans-4-Hydroxy-L-proline:NAD+ 5-oxidoreductase Arginine and proline metabolism EC:1.5.1.2	Arginine and Proline Metabolism	0.3263
1231	r0618	trans-4-Hydroxy-L-proline:NADP+ 5-oxidoreductase Arginine and proline metabolism EC:1.5.1.2	Arginine and Proline Metabolism	0.2482
1232	r0620	2-oxoglutarate dehydrogenase E1 component Citrate cycle (TCA cycle) EC:1.2.4.2		0.2482
1233	r0627	Galactosylglycerol galactohydrolase Galactose metabolism EC:3.2.1.22 EC:3.2.1.23		1
1234	r0629	Choloyl-CoA:glycine N-choloyltransferase Bile acid biosynthesis / Taurine and hypotaurine metabolism EC:2.3.1.65	Bile acid synthesis	0.1659
1235	r0633	trans-Oct-2-enoyl-CoA reductase Fatty acid elongation in mitochondria EC:1.3.1.38	Fatty acid oxidation	0.5637
1236	r0634	Octanoyl-CoA:acetyl-CoA C-acyltransferase Fatty acid elongation in mitochondria / Fatty acid metabolism EC:2.3.1.16	Fatty acid oxidation	0.8625
1237	r0636	Octanoyl-CoA:L-carnitine O-octanoyltransferase EC:2.3.1.137	Fatty acid oxidation	0.0735
1238	r0637	Octanoyl-CoA:L-carnitine O-octanoyltransferase EC:2.3.1.137	Fatty acid oxidation	0.7719
1239	r0638	trans-Dodec-2-enoyl-CoA reductase Fatty acid elongation in mitochondria EC:1.3.1.38	Fatty acid oxidation	0.2253
1240	r0639	Lauroyl-CoA:acetyl-CoA C-acyltransferase Fatty acid elongation in mitochondria / Fatty acid metabolism EC:2.3.1.16	Fatty acid oxidation	0.3865
1241	r0641	(5-Glutamyl)-peptide:amino-acid 5-glutamyltransferase Arachidonic acid metabolism EC:2.3.2.2	Fatty acid oxidation	0.8625
1242	r0642	(S)-Methylmalonate semialdehyde:NAD+ oxidoreductase Valine, leucine and isoleucine degradation EC:1.2.1.3		0.3556
1243	r0643	(S)-Methylmalonate semialdehyde:NAD+ oxidoreductase Valine, leucine and isoleucine degradation EC:1.2.1.3	Valine, leucine, and isoleucine metabolism	0.0941
1244	r0644	(S)-Methylmalonate semialdehyde:oxygen oxidoreductase Valine, leucine and isoleucine degradation EC:1.2.3.1		0.3556
1245	r0652	trans-Tetradec-2-enoyl-CoA reductase Fatty acid elongation in mitochondria EC:1.3.1.38	Fatty acid oxidation	0.8174
1246	r0653	myristoyl-CoA:acetylCoA C-myristoyltransferase Fatty acid elongation in mitochondria / Fatty acid metabolism EC:2.3.1.16	Fatty acid oxidation	0.3263
1247	r0655	3-Methylbutanoyl-CoA:(acceptor) 2,3-oxidoreductase Valine, leucine and isoleucine degradation EC:1.3.99.10	Valine, leucine, and isoleucine metabolism	0.4064
1248	r0660	(S)-3-Hydroxydodecanoyl-CoA hydro-lyase Fatty acid elongation in mitochondria / Fatty acid metabolism EC:4.2.1.17	Fatty acid oxidation	0.3865
1249	r0661	(S)-3-Hydroxydodecanoyl-CoA hydro-lyase Fatty acid elongation in mitochondria / Fatty acid metabolism EC:4.2.1.17	Fatty acid oxidation	0.0282
1250	r0666	2-(Formamido)-N1-(5-phosphoribosyl)acetamidine cyclo-ligase (ADP-forming) Purine metabolism EC:6.3.3.1	Purine synthesis	0.2987
1251	r0668	CTP:N-acylneuraminate cytidylyltransferase Aminosugars metabolism EC:2.7.7.43		0.2727
1252	r0669	(S)-3-Hydroxyisobutyryl-CoA hydro-lyase Valine, leucine and isoleucine degradation EC:4.2.1.17	Valine, leucine, and isoleucine metabolism	0.2253
1253	r0671	(R)-4-Phosphopantothenate:L-cysteine ligase EC:6.3.2.5	CoA synthesis	0.6861
1254	r0679	ATP:pantothenate 4-phosphotransferase Pantothenate and CoA biosynthesis EC:2.7.1.33	CoA catabolism	0.0377
1255	r0680	ATP:pantothenate 4-phosphotransferase Pantothenate and CoA biosynthesis EC:2.7.1.33	CoA catabolism	0.954
1256	r0686	L-1-Pyrroline-3-hydroxy-5-carboxylate:NADP+ oxidoreductase Arginine and proline metabolism EC:1.5.1.12	Arginine and Proline Metabolism	0.9081
1257	r0688	3alpha,7alpha-Dihydroxy-5beta-cholestan-26-al:NAD+ oxidoreductase Bile acid biosynthesis EC:1.2.1.3	Bile acid synthesis	0.4189
1258	r0698	Propanoyl-CoA:acetyl-CoA C-acyltransferase Bile acid biosynthesis EC:2.3.1.16	Bile acid synthesis	0.8174
1259	r0706	acyl-Coenzyme A dehydrogenase family, member 9 Bile acid biosynthesis EC:1.3.3.6	Bile acid synthesis	0.2727
1260	r0708	2-Amino-4-hydroxy-6-(erythro-1,2,3-trihydroxypropyl) dihydropteridine triphosphate 7,8-8,9-dihydrolase Folate biosynthesis EC:3.5.4.16	Tetrahydrobiopterin metabolism	0.0877
1261	r0709	r0709	Tetrahydrobiopterin metabolism	0.0877
1262	r0714	(S)-3-Hydroxyhexadecanoyl-CoA:NAD+ oxidoreductase Fatty acid elongation in mitochondria / Fatty acid metabolism EC:1.1.1.211 EC:1.1.1.35	Fatty acid oxidation	0.3263
1263	r0715	(S)-3-Hydroxyhexadecanoyl-CoA:NAD+ oxidoreductase Fatty acid elongation in mitochondria / Fatty acid metabolism EC:1.1.1.35 EC:1.1.1.211	Fatty acid oxidation	0.4529
1264	r0716	(S)-3-Hydroxyhexadecanoyl-CoA hydro-lyase Fatty acid elongation in mitochondria / Fatty acid metabolism EC:4.2.1.17		0.5254
1265	r0717	(S)-3-Hydroxyhexadecanoyl-CoA hydro-lyase Fatty acid elongation in mitochondria / Fatty acid metabolism EC:4.2.1.17	Fatty acid oxidation	0.4529
1266	r0718	(S)-3-Hydroxytetradecanoyl-CoA:NAD+ oxidoreductase Fatty acid elongation in mitochondria / Fatty acid metabolism EC:1.1.1.35 EC:1.1.1.211	Fatty acid oxidation	0.3865
1267	r0719	(S)-3-Hydroxytetradecanoyl-CoA:NAD+ oxidoreductase Fatty acid elongation in mitochondria / Fatty acid metabolism EC:1.1.1.35 EC:1.1.1.211	Fatty acid oxidation	0.9081
1268	r0721	(S)-3-Hydroxytetradecanoyl-CoA hydro-lyase Fatty acid elongation in mitochondria / Fatty acid metabolism EC:4.2.1.17	Fatty acid oxidation	0.9081
1269	r0722	(S)-3-Hydroxydodecanoyl-CoA:NAD+ oxidoreductase Fatty acid elongation in mitochondria / Fatty acid metabolism EC:1.1.1.35 EC:1.1.1.211	Fatty acid oxidation	0.3263
1270	r0723	(S)-3-Hydroxydodecanoyl-CoA:NAD+ oxidoreductase Fatty acid elongation in mitochondria / Fatty acid metabolism EC:1.1.1.211 EC:1.1.1.35	Fatty acid oxidation	0.0282
1271	r0724	Decanoyl-CoA:acetyl-CoA C-acyltransferase Fatty acid elongation in mitochondria / Fatty acid metabolism EC:2.3.1.16	Fatty acid oxidation	0.3263
1272	r0726	(S)-Hydroxydecanoyl-CoA:NAD+ oxidoreductase Fatty acid elongation in mitochondria / Fatty acid metabolism EC:1.1.1.35 EC:1.1.1.211	Fatty acid oxidation	0.8625
1273	r0727	(S)-Hydroxydecanoyl-CoA:NAD+ oxidoreductase Fatty acid elongation in mitochondria / Fatty acid metabolism EC:1.1.1.211 EC:1.1.1.35	Fatty acid oxidation	0.1842
1274	r0728	(S)-Hydroxydecanoyl-CoA hydro-lyase Fatty acid elongation in mitochondria / Fatty acid metabolism EC:4.2.1.17	Fatty acid oxidation	1
1275	r0729	(S)-Hydroxydecanoyl-CoA hydro-lyase Fatty acid elongation in mitochondria / Fatty acid metabolism EC:4.2.1.17	Fatty acid oxidation	0.1842
1276	r0730	(S)-Hydroxyoctanoyl-CoA:NAD+ oxidoreductase Fatty acid elongation in mitochondria / Fatty acid metabolism EC:1.1.1.211	Fatty acid oxidation	0.5637
1277	r0731	(S)-Hydroxyoctanoyl-CoA hydro-lyase Fatty acid elongation in mitochondria / Fatty acid metabolism EC:4.2.1.17	Fatty acid oxidation	0.5637
1278	r0732	Hexanoyl-CoA:acetyl-CoA C-acyltransferase Fatty acid elongation in mitochondria / Fatty acid metabolism EC:2.3.1.16	Fatty acid oxidation	0.5637
1279	r0733	(S)-Hydroxyhexanoyl-CoA:NAD+ oxidoreductase Fatty acid elongation in mitochondria / Fatty acid metabolism EC:1.1.1.211 EC:1.1.1.35	Fatty acid oxidation	0.4884
1280	r0734	(S)-Hydroxyhexanoyl-CoA hydro-lyase Fatty acid elongation in mitochondria / Fatty acid metabolism EC:4.2.1.17	Fatty acid oxidation	0.4884
1281	r0735	trans-Dec-2-enoyl-CoA reductase Fatty acid elongation in mitochondria EC:1.3.1.38	Fatty acid oxidation	0.4884
1282	r0739	alcohol dehydrogenase Bile acid biosynthesis EC:1.1.1.1	Bile acid synthesis	0.4189
1283	r0741	5beta-Cholestane-3alpha,7alpha,12alpha-triol,NADPH:oxygen oxidoreductase (26-hydroxylating) Bile acid biosynthesis EC:1.14.13.15	Bile acid synthesis	0.0433
1284	r0743	hydroxysteroid (17-beta) dehydrogenase 4 Bile acid biosynthesis EC:1.1.1.35	Bile acid synthesis	0.8174
1285	r0744	(24R,25R)-3alpha,7alpha,12alpha,24-tetrahydroxy-5beta-cholestanoyl- CoA hydro-lyase Bile acid biosynthesis EC:4.2.1.107	Bile acid synthesis	0.8174
1286	r0750	3alpha,7alpha,12alpha-Trihydroxy-5beta-cholestane:NADP+ oxidoreductase (B-specific); 3alpha,7alpha,12alpha-Trihydroxy-5beta-cholestane:NADP+ oxidoreductase Bile acid biosynthesis EC:1.1.1.50	Bile acid synthesis	0.1842
1287	r0758	5-Hydroxyindoleacetaldehyde:NAD+ oxidoreductase Tryptophan metabolism EC:1.2.1.3	Tryptophan metabolism	0.6401
1288	r0774	Uroporphyrinogen I carboxy-lyase Porphyrin and chlorophyll metabolism EC:4.1.1.37		0.6442
1289	r0775	Formamidopyrimidine nucleoside triphosphate 7,8-8,9-dihydrolase Folate biosynthesis EC:3.5.4.16		0.0877
1290	r0776	r0776	Tetrahydrobiopterin metabolism	0.0877
1291	r0777	GTP 7,8-8,9-dihydrolase Folate biosynthesis EC:3.5.4.16	Tetrahydrobiopterin metabolism	0.0877
1292	r0778	r0778	Tetrahydrobiopterin metabolism	0.0877
1293	r0779	3-Hydroxy-2-methylpropanoyl-CoA hydrolase EC:3.1.2.4		0.2253
1294	r0781	Lanosterol,NADPH:oxygen oxidoreductase (14-methyl cleaving) Biosynthesis of steroids EC:1.14.13.70	Cholesterol metabolism	0.3865
1295	r0782	GDP-L-fucose:NADP+ 4-oxidoreductase (3,5-epimerizing) Fructose and mannose metabolism EC:1.1.1.271	Aminosugar metabolism	0.6861
1296	r0783	lanosterol D24-reductase Biosynthesis of steroids EC:1.3.1.72	Cholesterol metabolism	0.3556
1297	r0786	sphinganine-1-phosphate palmitaldehyde-lyase Sphingolipid metabolism EC:4.1.2.27	Sphingolipid metabolism	0.204
1298	r0787	3-sn-phosphatidate phosphohydrolase Sphingolipid metabolism EC:3.1.3.4	Sphingolipid metabolism	0.729
1299	r0788	S-Adenosyl-L-methionine:methylethanolamine phosphate N-methyltransferase Glycerophospholipid metabolism EC:2.1.1.103	Sphingolipid metabolism	0.3556
1300	r0789	S-Adenosyl-L-methionine:phosphodimethylethanolamine N-methyltransferase Glycerophospholipid metabolism EC:2.1.1.103	Sphingolipid metabolism	0.3556
1301	r0791	trans-Hex-2-enoyl-CoA reductase Fatty acid elongation in mitochondria EC:1.3.1.38	Fatty acid oxidation	0.4884
1302	r0792	5-methyltetrahydrofolate:NAD+ oxidoreductase One carbon pool by folate / Methane metabolism EC:1.5.1.20	Folate metabolism	0.0567
1303	r0795	Spontaneous reaction		0.0377
1304	r0797	glycine N-choloyltransferase EC:2.3.1.65	Bile acid synthesis	0.5254
1305	r1109	Citrate oxaloacetate-lyase ((pro-3S)-CH2COO- -->acetate) Citrate cycle (TCA cycle) EC:4.1.3.6		0.954
1306	r1135	hydroxysteroid (17-beta) dehydrogenase 7 Biosynthesis of steroids EC:1.1.1.270		0.0735
1307	r1146	Biosynthesis of steroids Enzyme catalyzed	Transport, mitochondrial	0.0735
1308	r1156	dUTP:uridine 5-phosphotransferase Pyrimidine metabolism EC:2.7.1.48	Nucleotide interconversion	0.1489
1309	r1164	EC:2.3.1.26		0.7728
1310	r1165	EC:2.3.1.26		0.6033
1311	r1166	EC:2.3.1.26		0.6033
1312	r1167	EC:2.3.1.26		0.0433
1313	r1168	EC:2.3.1.26		0.9539
1314	r1169	EC:2.3.1.26		0.5636
1315	r1170	EC:2.3.1.26		0.488
1316	r1171	EC:2.3.1.26		0.6861
1317	r1172	EC:3.1.1.13		0.7728
1318	r1174	EC:3.1.1.13		0.6033
1319	r1175	EC:3.1.1.13		0.6033
1320	r1177	EC:3.1.1.13		0.0433
1321	r1179	EC:3.1.1.13		0.9539
1322	r1181	EC:3.1.1.13		0.5636
1323	r1182	EC:3.1.1.13		0.488
1324	r1183	EC:3.1.1.13		0.6861
1325	r1251	EC:6.2.1.3	Fatty acid oxidation	0.6033
1326	r1253	EC:6.2.1.3	Fatty acid oxidation	0.6033
1327	r1254	EC:6.2.1.3	Fatty acid oxidation	0.9081
1328	r1255	EC:6.2.1.3	Fatty acid oxidation	0.0433
1329	r1257	EC:6.2.1.3	Fatty acid oxidation	1
1330	r1259	EC:6.2.1.3	Fatty acid oxidation	0.2482
1331	r1260	EC:6.2.1.3	Fatty acid oxidation	0.8174
1332	r1262	EC:6.2.1.3	Fatty acid oxidation	0.8174
1333	r1374	EC:3.2.1.14	Aminosugar metabolism	0.106
1334	r1378	S-(hydroxymethyl)glutathione dehydrogenase Methane metabolism EC:1.1.1.284		0.3173
1335	r1380	delta24-sterol reductase Biosynthesis of steroids EC:1.3.1.72	Cholesterol metabolism	0.0735
1336	r1384	Guanosine aminohydrolase EC:3.5.4.15	Nucleotide interconversion	0.1333
1337	r1391	amylo-1,6-glucosidase, 4-alpha-glucanotransferase EC:2.4.1.25		0.954
1338	r1392	amylo-1,6-glucosidase, 4-alpha-glucanotransferase EC:3.2.1.33		0.954
1339	r1418	Carbonic acid hydro-lyase Nitrogen metabolism EC:4.2.1.1		0.0496
1340	r1443	EC:1.3.3.6	Fatty acid oxidation	0.1842
1341	r1444	EC:1.3.3.6	Fatty acid oxidation	0.9081
1342	r1445	EC:1.3.3.6	Fatty acid oxidation	0.9081
1343	r1446	EC:1.3.3.6		0.1489
1344	r1447	EC:1.3.3.6	Fatty acid oxidation	0.4189
1345	r1448	EC:1.3.3.6	Fatty acid oxidation	0.5254
1346	r1449	EC:1.3.3.6	Fatty acid oxidation	0.8174
1347	r1450	EC:1.3.3.6	Fatty acid oxidation	0.954
1348	r1451	EC:1.3.3.6	Fatty acid oxidation	0.8625
1349	r1457	hexadecanal:NADP+ delta2-oxidoreductase EC:1.3.1.27	Sphingolipid metabolism	0.204
1350	r1472	long-chain-acyl-CoA dehydrogenase EC:1.3.99.13	Fatty acid oxidation	0.1285
1351	r1474	EC:4.2.1.17	Fatty acid oxidation	0.5468
1352	r1477	EC:1.1.1.35	Fatty acid oxidation	0.5468
1353	r1481	EC:2.3.1.16	Fatty acid oxidation	0.6155
1354	r1487	EC:6.2.1.3	Fatty acid oxidation	0.2727
1355	r1488	EC:6.2.1.3	Fatty acid oxidation	0.3263
1356	RE0344M	RE0344	Fatty acid synthesis	1
1357	RE0383C	RE0383	Miscellaneous	0.6442
1358	RE0452M	RE0452	Pyrimidine synthesis	0.6858
1359	RE0453M	RE0453	Pyrimidine synthesis	0.2036
1360	RE0456N	RE0456	Pyrimidine synthesis	0.3143
1361	RE0512M	RE0512	Fatty acid oxidation	0.729
1362	RE0512X	RE0512	Fatty acid oxidation	0.2727
1363	RE0578C	RE0578	Fatty acid synthesis	0.204
1364	RE0579C	RE0579	Fatty acid synthesis	0.7728
1365	RE0583C	RE0583	Fatty acid synthesis	0.2227
1366	RE0830N	RE0830	Tetrahydrobiopterin metabolism	0.2482
1367	RE0908C	RE0908	Tyrosine metabolism	0.5468
1368	RE0912C	RE0912	Tyrosine metabolism	0.5468
1369	RE0915E	RE0915	Starch and sucrose metabolism	0.7728
1370	RE0926E	RE0926	Starch and sucrose metabolism	0.7728
1371	RE0935E	RE0935	Starch and sucrose metabolism	0.7728
1372	RE0944E	RE0944	Starch and sucrose metabolism	0.7728
1373	RE1447M	RE1447	Phosphatidylinositol phosphate metabolism	0.2253
1374	RE1447N	RE1447	Phosphatidylinositol phosphate metabolism	0.4189
1375	RE1448N	RE1448	Phosphatidylinositol phosphate metabolism	0.4189
1376	RE1514X	RE1514	Fatty acid oxidation	0.3173
1377	RE1516M	RE1516	Fatty acid oxidation	0.729
1378	RE1516X	RE1516	Fatty acid oxidation	0.2727
1379	RE1517M	RE1517	Fatty acid oxidation	0.729
1380	RE1517X	RE1517	Fatty acid oxidation	0.2727
1381	RE1518M	RE1518	Fatty acid oxidation	0.4189
1382	RE1518X	RE1518	Fatty acid oxidation	0.1842
1383	RE1519X	RE1519	Fatty acid oxidation	0.9081
1384	RE1520M	RE1520	Fatty acid oxidation	0.204
1385	RE1520X	RE1520	Fatty acid oxidation	0.1842
1386	RE1521M	RE1521	Fatty acid oxidation	0.5637
1387	RE1522M	RE1522	Fatty acid oxidation	0.729
1388	RE1522X	RE1522	Fatty acid oxidation	0.1842
1389	RE1523M	RE1523	Fatty acid oxidation	0.729
1390	RE1523X	RE1523	Fatty acid oxidation	0.2727
1391	RE1525M	RE1525	Fatty acid oxidation	0.729
1392	RE1525X	RE1525	Fatty acid oxidation	0.1842
1393	RE1526M	RE1526	Fatty acid oxidation	0.5637
1394	RE1526X	RE1526	Fatty acid oxidation	0.1842
1395	RE1527M	RE1527	Fatty acid oxidation	0.204
1396	RE1527X	RE1527	Fatty acid oxidation	0.1842
1397	RE1530C	RE1530	Pyrimidine synthesis	0.5254
1398	RE1530M	RE1530	Pyrimidine synthesis	0.686
1399	RE1531M	RE1531	Fatty acid oxidation	0.729
1400	RE1531X	RE1531	Fatty acid oxidation	0.2727
1401	RE1532M	RE1532	Fatty acid oxidation	0.729
1402	RE1532X	RE1532	Fatty acid oxidation	0.1842
1403	RE1533M	RE1533	Fatty acid oxidation	0.5637
1404	RE1533X	RE1533	Fatty acid oxidation	0.1842
1405	RE1534M	RE1534	Fatty acid oxidation	0.204
1406	RE1534X	RE1534	Fatty acid oxidation	0.1842
1407	RE1573M	RE1573	Fatty acid oxidation	0.5637
1408	RE1573X	RE1573	Fatty acid oxidation	0.1842
1409	RE1635M	RE1635	Androgen and estrogen synthesis and metabolism	0.3173
1410	RE1709N	RE1709	Tetrahydrobiopterin metabolism	0.2482
1411	RE1796R	RE1796	Bile acid synthesis	0.5468
1412	RE1804M	RE1804	Bile acid synthesis	0.1489
1413	RE1807M	RE1807	Bile acid synthesis	0.6033
1414	RE1810M	RE1810	Bile acid synthesis	0.7728
1415	RE1818M	RE1818	Eicosanoid metabolism	0.1662
1416	RE1819M	RE1819	Eicosanoid metabolism	0.3173
1417	RE1827M	RE1827	Bile acid synthesis	0.1486
1418	RE1830M	RE1830	Bile acid synthesis	0.1486
1419	BAAT5x	RE1845	Bile acid synthesis	0.0877
1420	RE1957G	RE1957	Phosphatidylinositol phosphate metabolism	0.0614
1421	RE1957R	RE1957	Phosphatidylinositol phosphate metabolism	0.5254
1422	RE2147C	RE2147	Vitamin A metabolism	0.5134
1423	RE2453M	RE2453	Valine, leucine, and isoleucine metabolism	0.3173
1424	RE2624X	RE2624	Fatty acid oxidation	0.106
1425	RE2625C	RE2625	Bile acid synthesis	0.0433
1426	RE2625M	RE2625	Bile acid synthesis	0.6861
1427	RE2626C	RE2626	Bile acid synthesis	0.4884
1428	RE2626M	RE2626	Bile acid synthesis	0.5637
1429	RE2649C	RE2649	Bile acid synthesis	0.4529
1430	RE2649M	RE2649	Bile acid synthesis	0.2987
1431	RE2660N	RE2660	Tetrahydrobiopterin metabolism	0.2482
1432	RE2666C	RE2666	Glycosphingolipid metabolism	0.8503
1433	RE2677C	RE2677	Glycosphingolipid metabolism	1
1434	RE2680C	RE2680	Glycosphingolipid metabolism	0.6861
1435	RE2814M	RE2814	Bile acid synthesis	0.7728
1436	RE2814R	RE2814	Bile acid synthesis	0.4884
1437	RE2908M	RE2908	Fatty acid oxidation	0.1486
1438	RE2909M	RE2909	Fatty acid oxidation	0.1486
1439	RE2912M	RE2912	Fatty acid oxidation	0.1486
1440	RE2913M	RE2913	Fatty acid oxidation	0.1486
1441	RE2914M	RE2914	Fatty acid oxidation	0.1486
1442	RE2915M	RE2915	Fatty acid oxidation	0.1486
1443	RE2916M	RE2916	Fatty acid oxidation	0.1486
1444	RE2917M	RE2917	Fatty acid oxidation	0.1486
1445	RE2919M	RE2919	Fatty acid oxidation	0.1486
1446	RE2920M	RE2920	Fatty acid oxidation	0.1486
1447	RE2921M	RE2921	Fatty acid oxidation	0.3173
1448	RE2954C	RE2954	Pyrimidine synthesis	0.7728
1449	RE2972G	RE2972	Phosphatidylinositol phosphate metabolism	0.2356
1450	RE2972M	RE2972	Phosphatidylinositol phosphate metabolism	0.2253
1451	RE2973G	RE2973	Phosphatidylinositol phosphate metabolism	0.1439
1452	RE2974G	RE2974	Phosphatidylinositol phosphate metabolism	0.0731
1453	RE2985X	RE2985	Fatty acid oxidation	0.6861
1454	RE2986X	RE2986	Fatty acid oxidation	0.6861
1455	RE2987X	RE2987	Fatty acid oxidation	0.6861
1456	RE2988X	RE2988	Fatty acid oxidation	0.6861
1457	RE2989X	RE2989	Fatty acid oxidation	0.5254
1458	RE2990X	RE2990	Fatty acid oxidation	0.5254
1459	RE2991X	RE2991	Fatty acid oxidation	0.5254
1460	RE2992M	RE2992	Fatty acid oxidation	0.3173
1461	RE2992X	RE2992	Fatty acid oxidation	0.5254
1462	RE2993X	RE2993	Fatty acid oxidation	0.5254
1463	RE2994X	RE2994	Fatty acid oxidation	0.5254
1464	RE2996X	RE2996	Fatty acid oxidation	0.6861
1465	RE2997X	RE2997	Fatty acid oxidation	0.5254
1466	RE2998M	RE2998	Fatty acid oxidation	0.4189
1467	RE2999M	RE2999	Fatty acid oxidation	0.6439
1468	RE3000M	RE3000	Fatty acid oxidation	0.6439
1469	RE3001M	RE3001	Fatty acid oxidation	0.6439
1470	RE3002X	RE3002	Fatty acid oxidation	0.6861
1471	RE3003M	RE3003	Fatty acid oxidation	0.6439
1472	RE3004M	RE3004	Fatty acid oxidation	0.6439
1473	RE3005M	RE3005	Fatty acid oxidation	0.6439
1474	RE3006M	RE3006	Fatty acid oxidation	0.6439
1475	RE3009C	RE3009	Methionine and cysteine metabolism	0.5468
1476	RE3010M	RE3010	Eicosanoid metabolism	0.1662
1477	RE3011R	RE3011	Eicosanoid metabolism	0.0079
1478	RE3012R	RE3012	Eicosanoid metabolism	0.0079
1479	RE3076X	RE3076	Fatty acid oxidation	0.5254
1480	RE3090X	RE3090	Fatty acid oxidation	0.3173
1481	RE3093X	RE3093	Fatty acid oxidation	0.3173
1482	RE3139X	RE3139	Fatty acid oxidation	0.7728
1483	RE3140X	RE3140	Fatty acid oxidation	0.7728
1484	RE3141X	RE3141	Fatty acid oxidation	0.7728
1485	RE3145X	RE3145	Fatty acid oxidation	0.7728
1486	RE3160C	RE3160	Fatty acid oxidation	0.9081
1487	RE3186M	RE3186	Fatty acid oxidation	0.3173
1488	RE3194M	RE3194	Fatty acid oxidation	0.3173
1489	RE3237C	RE3237	Fatty acid synthesis	1
1490	RE3245C	RE3245	Fatty acid synthesis	0.954
1491	RE3247X	RE3247	Fatty acid oxidation	0.106
1492	RE3248X	RE3248	Fatty acid oxidation	1
1493	RE3250X	RE3250	Fatty acid oxidation	1
1494	RE3268R	RE3268	Phosphatidylinositol phosphate metabolism	0.5254
1495	RE3269C	RE3269	Phosphatidylinositol phosphate metabolism	1
1496	RE3270C	RE3270	Phosphatidylinositol phosphate metabolism	0.4529
1497	RE3272N	RE3272	Phosphatidylinositol phosphate metabolism	0.6033
1498	RE3273C	RE3273	Phosphatidylinositol phosphate metabolism	0.729
1499	RE3301C	RE3301	Glycerophospholipid metabolism	0.3263
1500	RE3346C	RE3346	Bile acid synthesis	0.4884
1501	RE3346M	RE3346	Bile acid synthesis	0.6442
1502	RE3346R	RE3346	Bile acid synthesis	0.6155
1503	RE3347C	RE3347	Vitamin B2 metabolism	0.6033
1504	RE3432M	RE3432	Eicosanoid metabolism	0.3173
1505	RE3446M	RE3446	Eicosanoid metabolism	0.3173
1506	RE3562X	RE3562	Eicosanoid metabolism	0.952
1507	RE3597X	RE3597	Eicosanoid metabolism	0.952
1508	RE3624M	RE3624	Fatty acid oxidation	0.3552
1509	RE3626M	RE3626	Fatty acid oxidation	0.6858
1510	ADPCOACROT	production of adipoyl carnitine	Fatty acid oxidation	0.3432
1511	C100CPT1	carnitine acyltransferase I	Fatty acid oxidation	0.4189
1512	C10DCc	production of sebacoylcarnitine	Fatty acid oxidation	0.3263
1513	C10OHc	production of 3-OHdecanoylcarnitinec	Fatty acid oxidation	0.119
1514	C120CPT1	production of dodecanoylcarnitine	Fatty acid oxidation	0.8625
1515	C12OHc	production of 3-OHdodecanoylcarnitinec	Fatty acid oxidation	0.8625
1516	C141CPT1	production of tetradecenoylcarnitine	Fatty acid oxidation	1
1517	C141OHc	production of 3-hydroxytetradecenoyl carnitine	Fatty acid oxidation	0.8625
1518	C142OHc	production of 3-hydroxytetradeca dienoyl carnitine	Fatty acid oxidation	1
1519	C14OHc	production of 3-hydroxytetradecanoylcarnitine	Fatty acid oxidation	0.729
1520	C161OHc	production of 3-hydroxyhexadecenoylcarnitine	Fatty acid oxidation	0.8625
1521	C162OHc	production of 3-hydroxy hexadecadienoyl carnitine	Fatty acid oxidation	0.0327
1522	C16DCc	production of hexadecanedioylcarnitine	Fatty acid oxidation	0.3173
1523	C16OHc	production of 3-hydroxyhexadecanoylcarnitinec	Fatty acid oxidation	0.2987
1524	C181OHc	production of 3-hydroxyoctadecenoylcarnitinec	Fatty acid oxidation	0.954
1525	C182OHc	production of 3-hydroxyoctadecadienoylcarnitine	Fatty acid oxidation	0.5637
1526	C18OHc	production of 3-hydroxyoctadecanoylcarnitine	Fatty acid oxidation	0.8174
1527	C30CPT1	production of propionylcarnitine	Fatty acid oxidation	0.7728
1528	C40CPT1	production of butyrylcarnitine	Fatty acid oxidation	0.3173
1529	C4CRNCPT2	transport of butyryl carnitine in the mitochondrial matrix for final hydrolysis	Fatty acid oxidation	0.954
1530	C4OHc	production of 3-hydroxybytyryl carnitinec	Fatty acid oxidation	0.2987
1531	C4x	esterification of butyrylcoa to butyrylcarnitine for transport	Transport, peroxisomal	0.5254
1532	C50CPT1	production of isovalerylcarnitine	Fatty acid oxidation	0.5637
1533	C51CPT1	production of tiglylcarnitine	Fatty acid oxidation	0.8625
1534	C60CPT1	production of hexanoylcarnitine	Fatty acid oxidation	0.8174
1535	C6COAt	esterification of of hexanoylcoa for transport into cytosol	Transport, peroxisomal	0.5254
1536	C80CPT1	production of octanoylcarnitine	Fatty acid oxidation	0.954
1537	C8DCc	production of suberylcarnitine	Fatty acid oxidation	0.6155
1538	FAOXC101C102m	fatty acid beta oxidation(C10:1-->C10:2)m	Fatty acid oxidation	0.0067
1539	FAOXC101C102x	fatty acid beta oxidation(C10:1-->C10:2)x	Fatty acid oxidation	0.954
1540	FAOXC101C8m	fatty acid beta oxidation(C10:1-->C8)m	Fatty acid oxidation	0.6033
1541	FAOXC101C8x	fatty acid beta oxidation(C10:1-->C8:0)x	Fatty acid oxidation	0.3865
1542	FAOXC101m	isomerization(C10:1)m	Fatty acid oxidation	0.2482
1543	FAOXC101x	isomerization(C10:1)x	Fatty acid oxidation	0.8625
1544	FAOXC102C101m	reduction(C10:2-->C10:1)m	Fatty acid oxidation	0.0735
1545	FAOXC102C101x	fatty acid beta oxidation(C10:2-->C10:1)x	Fatty acid oxidation	0.8625
1546	FAOXC102C103m	fatty acid beta oxidation(C10:2-->C10:3)m	Fatty acid oxidation	0.4529
1547	FAOXC102C103x	fatty acid beta oxidation(C10:2-->C10:3)x	Fatty acid oxidation	0.8625
1548	FAOXC102C81m	fatty acid beta oxidation(C10:2-->C8:1)m	Fatty acid oxidation	0.4529
1549	FAOXC102C81x	fatty acid beta oxidation(C10:2-->C8:1)x	Fatty acid oxidation	0.8625
1550	FAOXC102m	isomerization(C10:2)m	Fatty acid oxidation	0.4529
1551	FAOXC102x	isomerization(C10:2)x	Fatty acid oxidation	0.8625
1552	FAOXC103C102m	fatty acid beta oxidation(C10:3-->C10:2)m	Fatty acid oxidation	0.4529
1553	FAOXC103C102x	fatty acid beta oxidation(C10:3-->C10:2)x	Fatty acid oxidation	0.8625
1554	FAOXC10DCC8DCx	fatty acid beta oxidation(C10DC-->C8DC)	Fatty acid oxidation	0.2253
1555	FAOXC11BRC9BRx	fatty acid beta oxidation(C11br-->C9br)x	Fatty acid oxidation	0.1489
1556	FAOXC121C101m	fatty acid beta oxidation(C12:1-->C10:1)m	Fatty acid oxidation	0.4884
1557	FAOXC121C10x	fatty acid beta xoidation(C12:1-->C10)x	Fatty acid oxidation	0.1842
1558	FAOXC121x	isomerization(C12:1)x	Fatty acid oxidation	0.5254
1559	FAOXC122C101m	fatty acid beta oxidation(C12:2-->C10:1)m	Fatty acid oxidation	0.8625
1560	FAOXC122m	isomerization(C12:2)m	Fatty acid oxidation	0.8625
1561	FAOXC122x	isomerization(C12:2)x	Fatty acid oxidation	0.3556
1562	FAOXC123C102m	fatty acid beta oxidation(C12:3-->C10:2)m	Fatty acid oxidation	0.4529
1563	FAOXC123C102x	fatty acid beta oxidation(C12:3-->C10:2)x	Fatty acid oxidation	0.8625
1564	FAOXC123m	isomerization(C12:3)m	Fatty acid oxidation	0.4529
1565	FAOXC123x	isomerization(C12:3)x	Fatty acid oxidation	0.8625
1566	FAOXC12C12OHm	fatty acid beta oxidation(C12-->OHC12)m	Fatty acid oxidation	0.9081
1567	FAOXC12DCC10DCx	fatty acid beta oxidation(C12DC-->C10DC)x	Fatty acid oxidation	0.954
1568	FAOXC13BRC11BRx	fatty acid beta oxidation(C13br-->C11br)x	Fatty acid oxidation	0.1489
1569	FAOXC13C11m	fatty acid beta oxidation(C13-->C11)m	Fatty acid oxidation	0.013
1570	FAOXC141C121m	fatty acid beta oxidation(C14:1-->C12:1)m	Fatty acid oxidation	0.4884
1571	FAOXC141C121x	fatty acid beta xoidation(C14:1-->C12:1)x	Fatty acid oxidation	0.5254
1572	FAOXC141C141OHm	fatty acid beta oxidation(C14:1-->C14:1OH)m	Fatty acid oxidation	0.8625
1573	FAOXC142C122x	fatty acid beta oxidation(C14:2-->C12:2)x	Fatty acid oxidation	0.3556
1574	FAOXC142C142OHm	fatty acid beta oxidation(C14:2-->C14:2OH)m	Fatty acid oxidation	1
1575	FAOXC143C123m	fatty acid beta oxidation(C14:3-->C12:3)m	Fatty acid oxidation	0.4529
1576	FAOXC143C123x	fatty acid beta oxidation(C14:3-->C12:3)x	Fatty acid oxidation	0.8625
1577	FAOXC14C14OHm	fatty acid beta oxidation(C14-->C14OH)m	Fatty acid oxidation	1
1578	FAOXC14DCC12DCx	fatty acid beta oxidation(C14DC-->C12DC)x	Fatty acid oxidation	0.954
1579	FAOXC15ATPx	fatty acid activation(C15)x	Fatty acid oxidation	0.106
1580	FAOXC15BRC13BRx	fatty acid beta oxidation(C15br-->C13br)x	Fatty acid oxidation	0.1489
1581	FAOXC15C13m	fatty acid beta oxidation(C15-->C13)m	Fatty acid oxidation	0.013
1582	FAOXC15NADPx	fatty acid alpha oxidation(2-Hydroxyphytanoyl-CoA)(nadp)x	Fatty acid oxidation	0.729
1583	FAOXC15NADx	fatty acid alpha oxidation(2-Hydroxyphytanoyl-CoA)(nad)x	Fatty acid oxidation	0.9081
1584	FAOXC161C141m	fatty acid beta oxidation(C16:1-->C14:1)m	Fatty acid oxidation	0.5637
1585	FAOXC161C141x	fatty acid beta xoidation(C16:1-->C14:1)x	Fatty acid oxidation	0.5254
1586	FAOXC161C161OHm	production of 3-hydroxyhexadecenoylcoA	Fatty acid oxidation	0.8625
1587	FAOXC162C142m	fatty acid beta oxidation(C16:2-->C14:2)m	Fatty acid oxidation	0.4529
1588	FAOXC162C162OHm	fatty acid beta oxidation(C16:2-->C16:2OH)m	Fatty acid oxidation	0.0327
1589	FAOXC163C142x	fatty acid beta oxidation(C16:3-->C14:2)x	Fatty acid oxidation	0.3556
1590	FAOXC163C143m	fatty acid beta oxidation(C16:3-->C14:3)m	Fatty acid oxidation	0.0567
1591	FAOXC163C164Gm	fatty acid beta oxidation(C16:3-->C16:4)gm	Fatty acid oxidation	0.729
1592	FAOXC163C164x	fatty acid beta oxidation(C16:3-->C16:4)x	Fatty acid oxidation	0.3556
1593	FAOXC163GC142m	fatty acid beta oxidation(C16:3-->C14:2)gm	Fatty acid oxidation	0.729
1594	FAOXC163Gm	isomerization(C16:3)gm	Fatty acid oxidation	0.729
1595	FAOXC163x	isomerization(C16:3)x	Fatty acid oxidation	0.3556
1596	FAOXC164C143m	fatty acid beta oxidation(C16:4-->C14:3)m	Fatty acid oxidation	0.3556
1597	FAOXC164C143x	fatty acid beta oxidation(C16:4-->C14:3)x	Fatty acid oxidation	0.8625
1598	FAOXC164C163x	fatty acid beta oxidation(C16:4-->C16:3)x	Fatty acid oxidation	0.3556
1599	FAOXC164C165m	fatty acid beta oxidation(C16:4-->C16:5)m	Fatty acid oxidation	0.3556
1600	FAOXC164C165x	fatty acid beta oxidation(C16:4-->C16:5)x	Fatty acid oxidation	0.8625
1601	FAOXC164GC163m	fatty acid beta oxidation(C16:4-->C16:3)gm	Fatty acid oxidation	0.729
1602	FAOXC164m	isomerization(C16:4)m	Fatty acid oxidation	0.3556
1603	FAOXC164x	isomerization(C16:4)x	Fatty acid oxidation	0.8625
1604	FAOXC165C164m	fatty acid beta oxidation (C16:5-->C16:4)m	Fatty acid oxidation	0.3556
1605	FAOXC165C164x	fatty acid beta oxidation(C16:5-->C16:4)x	Fatty acid oxidation	0.8625
1606	FAOXC16BRx	fatty acid activation(C16br)x	Fatty acid oxidation	0.5637
1607	FAOXC16C16OHm	fatty acid beta oxidation(C16-->C16OH)m	Fatty acid oxidation	0.1842
1608	FAOXC16DCC14DCx	fatty acid beta oxidation(C16DC-->C14DC)x	Fatty acid oxidation	0.954
1609	FAOXC16DCr	fatty acid activation(C16DC)er	Fatty acid oxidation	0.954
1610	FAOXC181C161m	fatty acid beta oxidation(C18:1-->C16:1)m	Fatty acid oxidation	0.4529
1611	FAOXC181C161x	fatty acid beta xoidation(C18:1-->C16:1)x	Fatty acid oxidation	0.5254
1612	FAOXC181C181OHm	fatty acid beta oxidation(C18:1-->C18:1OH)m	Fatty acid oxidation	0.954
1613	FAOXC182C162m	fatty acid beta oxidation(C18:2-->C16:2)m	Fatty acid oxidation	0.4529
1614	FAOXC182C182OHm	fatty acid beta oxidation(C18:2-->C18:2OH)m	Fatty acid oxidation	0.5637
1615	FAOXC183C163Gm	fatty acid beta oxidation(C18:3-->C16:3)gm	Fatty acid oxidation	0.954
1616	FAOXC183C163m	fatty acid beta oxidation(C18:3-->C16:3)m	Fatty acid oxidation	0.0567
1617	FAOXC184C163m	fatty acid beta oxidation (C18:4-->C16:3)m	Fatty acid oxidation	0.8625
1618	FAOXC184C163x	fatty acid beta oxidation(C18:4-->C16:3)x	Fatty acid oxidation	0.3556
1619	FAOXC184C164m	fatty acid beta oxidation(C18:4-->C16:4)m	Fatty acid oxidation	0.954
1620	FAOXC184C164x	fatty acid beta oxidation(C18:4-->C16:4)x	Fatty acid oxidation	0.8625
1621	FAOXC184m	isomerization of (C18:4)m	Fatty acid oxidation	0.8625
1622	FAOXC184x	isomerization(C18:4)x	Fatty acid oxidation	0.3556
1623	FAOXC185C164m	fatty acid beta oxidation(C18:5-->C16:4)m	Fatty acid oxidation	0.106
1624	FAOXC185m	isomerization(C18:5)m	Fatty acid oxidation	0.106
1625	FAOXC18C18OHm	fatty acid beta oxidation(C18-->C18OH)m	Fatty acid oxidation	0.8174
1626	FAOXC201C181x	fatty acid beta xoidation(C20:1-->C18:1)x	Fatty acid oxidation	0.3263
1627	FAOXC204C184m	fatty acid beta oxidation(C20:4-->C18:4)m	Fatty acid oxidation	0.8625
1628	FAOXC204C205x	fatty acid beta oxidation(C20:4-->C20:5)x	Fatty acid oxidation	0.3556
1629	FAOXC205C184x	fatty acid beta oxidation(C20:5-->C18:4)x	Fatty acid oxidation	0.3556
1630	FAOXC205C185m	fatty acid beta oxidation(C20:5-->C18:5)m	Fatty acid oxidation	0.106
1631	FAOXC221C201x	fatty acid beta oxidation(C22:1-->C20:1)x	Fatty acid oxidation	0.3263
1632	FAOXC225C204m	fatty acid beta oxidation(C22:5-->C20:4)m	Fatty acid oxidation	0.8625
1633	FAOXC225C204x	fatty acid beta oxidation(C22:5-->C20:4)x	Fatty acid oxidation	0.3556
1634	FAOXC225C226m	fatty acid beta oxidation(C22:5-->C22:6)m	Fatty acid oxidation	0.8625
1635	FAOXC225m	isomerization(C22:5)m	Fatty acid oxidation	0.8625
1636	FAOXC225x	isomerization(C22:5)x	Fatty acid oxidation	0.3556
1637	FAOXC226C205m	fatty acid beta oxidation(C22:6-->C20:5)m	Fatty acid oxidation	1
1638	FAOXC226C225m	fatty acid beta oxidation(C22:6-->C22:5)m	Fatty acid oxidation	0.8625
1639	FAOXC226C225x	fatty acid beta oxidation(C22:6-->C22:5)x	Fatty acid oxidation	0.3556
1640	FAOXC226C227m	fatty acid beta oxidation(C22:6-->C22:7)m	Fatty acid oxidation	1
1641	FAOXC226m	isomerization(C22:6)m	Fatty acid oxidation	1
1642	FAOXC227C226m	fatty acid beta oxidation(C22:7-->C22:6)m	Fatty acid oxidation	1
1643	FAOXC241C221x	fatty acid beta oxidation(C24:1-->C22:1)x	Fatty acid oxidation	0.204
1644	FAOXC24C22x	Fatty acid beta oxidation(C24-->C22)x	Fatty acid oxidation	0.3556
1645	FAOXC3DC	malonylcoa-->malonylcarnitine	Fatty acid oxidation	0.3173
1646	FAOXC4C4DCc	succ-->C4DCc	Fatty acid oxidation	0.3173
1647	FAOXC5C3x	fatty acid beta oxidation(C5-->C3)m	Fatty acid oxidation	0.013
1648	FAOXC5C5DCc	production of glutaryl carnitine	Fatty acid oxidation	0.204
1649	FAOXC5C5OHm	fatty acid beta oxidation(C5-->C5OH)m	Fatty acid oxidation	0.5637
1650	FAOXC5OHc	(3-hydroxyisovalerylcoa-->3-hydroxyisovalerylcarnitine)c	Fatty acid oxidation	0.5637
1651	FAOXC61C4m	fatty acid beta oxidation(C6:1-->C4:0)m	Fatty acid oxidation	0.7728
1652	FAOXC61C4x	fatty acid beta oxidation(C6:1-->C4:0)x	Fatty acid oxidation	0.8625
1653	FAOXC61m	isomerization(C6:1)m	Fatty acid oxidation	0.4529
1654	FAOXC61x	isomerization(C6:1)x	Fatty acid oxidation	0.8625
1655	FAOXC6C4x	fatty acid beta oxidation(C6-->C4)x	Fatty acid oxidation	0.5578
1656	FAOXC6DCC4DCx	fatty acid beta oxidation(C6DC-->C4DC)x	Fatty acid oxidation	0.2253
1657	FAOXC7C5m	fatty acid beta oxidation(C7-->C5)m	Fatty acid oxidation	0.013
1658	FAOXC81C61m	fatty acid beta oxidation(C8:1-->C6:1)m	Fatty acid oxidation	0.4529
1659	FAOXC81C61x	fatty acid beta oxidation(C8:1-->C6:1)x	Fatty acid oxidation	0.8625
1660	FAOXC8C6x	fatty acid beta oxidation(C8-->C6)x	Fatty acid oxidation	0.0941
1661	FAOXC8DCC6DCx	fatty acid beta oxidation(C8DC-->C6DC)x	Fatty acid oxidation	0.2253
1662	FAOXC9BRC7BRm	fatty acid beta oxidation(C9br-->C7br)m	Fatty acid oxidation	0.1489
1663	FAOXC9C7m	fatty acid beta oxidation(C9-->C7)m	Fatty acid oxidation	0.013
1664	FAOXMC10OHMC10r	fatty acid omega oxidation(MC10-->w-OHMC10)er	Fatty acid oxidation	0.3263
1665	FAOXOHC16C16DCc	fatty acid omega oxidation(w-OHC16-->C16DC)c	Fatty acid oxidation	0.954
1666	FAOXOHMC10DC10c	fatty acid omega oxidation(w-OHMC10-->DC10)c	Fatty acid oxidation	0.3263
1667	FAOXTC101TC102m	fatty acid beta oxidation trans(C10:1-->C10:2)m	Fatty acid oxidation	0.4189
1668	FAOXTC102C101m	fatty acid beta oxidation trans(C10:2-->C10:1)m	Fatty acid oxidation	0.4189
1669	FAOXTC122TC101m	fatty acid beta oxidation trans(C12:2-->C10:1)m	Fatty acid oxidation	0.4189
1670	FAOXTC122m	isomerization trans(C12:2)m	Fatty acid oxidation	0.8174
1671	FAOXTC142TC122m	fatty acid beta oxidation trans(C14:2-->C12:2)m	Fatty acid oxidation	0.6033
1672	FAOXTC162TC142m	fatty acid beta oxidation trans(C16:2-->C14:2)m	Fatty acid oxidation	0.7728
1673	FAOXTC182TC162m	fatty acid beta oxidation trans(C18:2-->C16:2)m	Fatty acid oxidation	0.2482
1674	FOAXC122C101x	fatty acid beta oxidation(C12:2-->C10:1)x	Fatty acid oxidation	0.3556
1675	OCD11COACPT1	transport of 11-octadecenoyl carnitine into the mitochondrial matrix	Fatty acid oxidation	0.9081
1676	OCD11CRNCPT2	transport of 11-octadecenoyl carnitine into the mitochondrial matrix	Fatty acid oxidation	0.9081
1677	OCTDECCPT1	transport of Octadecenoyl-CoA into mitochondrial matrix	Fatty acid oxidation	0.1333
1678	OCTDECCPT2	transport of Octadecenoyl-CoA into mitochondrial matrix	Fatty acid oxidation	0.1333
1679	SEBACACT	activation of sebacic acidd	Fatty acid oxidation	0.3263
1680	SEBCOACROT	production of sebacoyl carnitine	Fatty acid oxidation	0.3263
1681	SUBERCROT	production of suberyl carnitine	Fatty acid oxidation	0.8743
1682	SUCCCROT	production of succinyl carnitine	Fatty acid oxidation	0.3432
1683	SUCCOAPET	thioesterification of succinyl coa for release into cytosol	Fatty acid oxidation	0.2253
1684	LEULEULAPc	hydrolysis of Leucylleucine in the small intestine for cellular uptake	Transport, extracellular	0.3173
1685	CHOLESTle	hydrolysis of cholesterol ester by cholesterol esterase	Transport, extracellular	0.1838
1686	DPMVDc	diphosphomevalonate decarboxylase, cytosol	Squalene and cholesterol synthesis	0.013
1687	DSREDUCr	Desmosterol reductase	Squalene and cholesterol synthesis	0.9081
1688	FADH2ETC	Complex II reaction for respiratory chain	Oxidative phosphorylation	0.729
1689	FERO	ferroxidase	Vitamin B2 metabolism	0.1842
1690	FMNALKPle	FMNALKPle	Transport, extracellular	0.2727
1691	HMGCOARc	Hydroxymethylglutaryl CoA reductase (ir) in cytosol	Squalene and cholesterol synthesis	0.0433
1692	INSK	insosine kinase	Purine synthesis	0.9081
1693	IPDDI	isopentenyl-diphosphate D-isomerase	Squalene and cholesterol synthesis	0.0327
1694	MEVK1c	mevalonate kinase (atp) cytosol	Squalene and cholesterol synthesis	0.013
1695	MTHFR3	5,10-methylenetetrahydrofolatereductase (NADPH)	Folate metabolism	0.6033
1696	PMEVKc	phosphomevalonate kinase, cytosol	Squalene and cholesterol synthesis	0.013
1697	SFCYSc	Formation of sulfocysteine	Methionine and cysteine metabolism	0.4189
1698	10FTHFtm	10-Formyltetrahydrofolate mitochondrial transport via diffusion	Transport, mitochondrial	0.4529
1699	1MNCAMti	N1-Methylnicotinamide transport	Transport, extracellular	0.2727
1700	2HBt2	2-hydroxybutyrate cotransport with proton	Transport, extracellular	0.106
1701	2MCITt	2-methylcitrate transport via diffusion	Transport, extracellular	0.6548
1702	34DHOXPEGt	3,4-Dihydroxyphenylethyleneglycol transport (diffusion)	Transport, extracellular	0.7728
1703	3AIBt	3-amino-isobutyrate transport	Transport, extracellular	0.8174
1704	3AIBtm	3-amino-isobutyrate transport, mitochondrial	Transport, mitochondrial	0.8174
1705	3MLDAt	3MLDA extracellular transport via diffusion	Transport, extracellular	0.6861
1706	3MOPt2im	3-Methyl-2-oxopentanoate mitochondrial transport via proton symport	Transport, mitochondrial	0.3113
1707	3SALAASPm	cysteinesulfinate-aspartate mitochondrial shuttle	Transport, mitochondrial	0.4529
1708	4ABUTtm	4-aminobutanoate mitochondrial transport via diffusion	Transport, mitochondrial	0.3263
1709	4MOPt2im	4-methyl-2-oxopentanoate mitochondrial transport via proton symport	Transport, mitochondrial	0.1563
1710	5ADTSTSTERONEGLCte	glucuronidated compound transport	Transport, extracellular	0.1842
1711	5ADTSTSTERONEGLCtr	glucuronidated compound transport	Transport, endoplasmic reticular	0.1842
1712	5ADTSTSTERONEte	5 alpha dihydrotesterone transport	Transport, extracellular	0.1842
1713	5ADTSTSTERONEtr	5 alpha dihydrotesterone intracellular transport	Transport, endoplasmic reticular	0.1842
1714	5AOPtm	5-Aminolevulinate mitochondrial transport	Heme synthesis	0.4884
1715	5MTHFt2	5-methyltetrahydrofolate transport via anion exchange	Transport, extracellular	0.3535
1716	7DHCHSTEROLtr	cholesterol precursor intracellular transport	Transport, endoplasmic reticular	0.6861
1717	AACTtm	Aminoacetone transport (mitochondrial)	Transport, mitochondrial	0.3828
1718	ABTti	L-arabinitol transport via passive diffusion	Transport, extracellular	0.3865
1719	ABUTt2r	4-aminobutyrate reversible transport in via proton symport	Transport, extracellular	0.4884
1720	ABUTt4_2_r	4-aminobutyrate reversible transport in via sodium symport (1:2)	Transport, extracellular	0.7728
1721	ACACt2	acetoacetate transport via proton symport	Transport, extracellular	0.6033
1722	ACACt2m	Acetoacetate mitochondrial transport via H+ symport	Transport, mitochondrial	0.729
1723	ACACtx	acetoacetate intracellular transport unknown mechanism	Transport, peroxisomal	0.5637
1724	ACALDt	acetaldehyde reversible transport	Transport, extracellular	0.7728
1725	ACALDtm	acetaldehyde mitochondrial diffusion	Transport, mitochondrial	0.6861
1726	ACALDtx	acetaldehyde peroxisomal diffusion	Transport, peroxisomal	0.5254
1727	ACCOAtr	acetyl-coa transport	Transport, endoplasmic reticular	0.6442
1728	ACETONEt2	acetone transport via proton symport	Transport, extracellular	0.4884
1729	ACETONEt2m	acetone mitochondrial transport via proton symport	Transport, mitochondrial	0.4884
1730	ACGALFUCGALACGALFUC12GAL14ACGLCGALGLUSIDEte	blood group intracellular transport	Transport, extracellular	0.8532
1731	ACGALFUCGALACGALFUC12GAL14ACGLCGALGLUSIDEtg	blood group intracellular transport	Transport, golgi apparatus	0.8532
1732	ACGALFUCGALACGALFUCGALACGLCGAL14ACGLCGALGLUSIDEte	blood group intracellular transport	Transport, extracellular	0.3547
1733	ACGALFUCGALACGALFUCGALACGLCGAL14ACGLCGALGLUSIDEtg	blood group intracellular transport	Transport, golgi apparatus	0.3547
1734	ACGAMtly	N-acetyl-glucosamine lysosomal efflux	Transport, lysosomal	1
1735	ACNAMlt	N-acetylneuraminate transport into lysososme	Transport, lysosomal	0.7728
1736	ACNAMtn	N-acetylneuraminate nuclear import	Transport, nuclear	0.5637
1737	ACRNtm	O-acetylcarnintine transport into mitochondria via diffusion	Transport, mitochondrial	0.0941
1738	ACt2m	acetate mitochondrial transport via proton symport	Transport, mitochondrial	0.8174
1739	ADEt	adenine reversible transport, cytosol	Transport, extracellular	0.3173
1740	ADNt	adenosine facilated transport in cytosol	Transport, extracellular	0.9081
1741	ADNtm	adenosine facilated transport in mitochondria	Transport, mitochondrial	0.7728
1742	ADPRIBt	ADPribose transport	Transport, extracellular	0.5176
1743	ADRNCOAtx	fatty acid intracellular transport	Transport, peroxisomal	0.0179
1744	ADRNCRNt	transport into the mitochondria (carnitine)	Fatty acid oxidation	0.6033
1745	ADRNt	fatty acid transport via diffusion	Transport, extracellular	0.204
1746	AKGMALtm	alpha-ketoglutarate/malate transporter	Transport, mitochondrial	0.5254
1747	AKGt4_3	AKG transport via sodium symport	Transport, extracellular	0.7687
1748	AKGtp	AKG transporter, peroxisome	Transport, peroxisomal	0.1489
1749	ALACYSNaEx	L-alanine/L-cysteine Na-dependent exchange (Ala-L in)	Transport, extracellular	0.7728
1750	ALASERNaEx	L-alanine/L-serine Na-dependent exchange (Ala-L in)	Transport, extracellular	0.0647
1751	ALAt4	Alanine-Sodium symporter	Transport, extracellular	0.0282
1752	ALATHRNaEx	L-alanine/L-threonine Na-dependent exchange (Ala-L in)	Transport, extracellular	0.6033
1753	AMETt2m	S-Adenosyl-L-methionine reversible transport, mitochondrial	Transport, mitochondrial	0.9081
1754	ANDRSTRNGLCte	glucuronidated compound transport	Transport, extracellular	0.1489
1755	ANDRSTRNGLCtr	glucuronidated compound transport (ER)	Transport, endoplasmic reticular	0.1489
1756	ANDRSTRNte	androsterone transport	Transport, extracellular	0.1489
1757	ANDRSTRNtr	androsterone intracellular transport	Transport, endoplasmic reticular	0.1489
1758	ARAB_Lt	L-arabinoase extracellular transport	Transport, extracellular	0.4529
1759	ARACHCOAtx	fatty acid intracellular transport	Transport, peroxisomal	0.8625
1760	ARACHCRNt	carnitine/acylcarnitine translocase	Fatty acid oxidation	0.6861
1761	ARACHDCOAtx	fatty acid intracellular transport	Transport, peroxisomal	0.3556
1762	ARACHDt2	fatty acid transport via diffusion	Transport, extracellular	0.3427
1763	ARACHDtr	intracellular transport	Transport, endoplasmic reticular	0.6861
1764	ARACHt	arachidate transport by FAT	Transport, extracellular	0.1842
1765	ARGtiDF	L-arginine transport via diffusion (extracellular to cytosol)	Transport, extracellular	0.954
1766	ARGtm	arginine mitochondrial transport via ornithine carrier	Transport, mitochondrial	0.4189
1767	ARTFR12	R group artificial flux (C16:1)	R group synthesis	0.8174
1768	ASCBt	L-ascorbate transport via facilitated diffusion	Transport, extracellular	0.9081
1769	ASCBt4	L-ascorbate transport via proton symport	Transport, extracellular	0.954
1770	ASNt4	L-asparagine transport in via sodium symport	Transport, extracellular	0.8625
1771	ASNtm	L-asparagine transport, mitochondrial	Transport, mitochondrial	0.6033
1772	Asn_X_Ser_Thrtr	Asn-X-Ser/Thr transport (from ER to lysosome)	Transport, endoplasmic reticular	0.8625
1773	ASPDt6	D-aspartate transport via Na, H symport and K antiport	Transport, extracellular	0.0641
1774	ASPGLUm	aspartate-glutamate mitochondrial shuttle	Transport, mitochondrial	0.6033
1775	ASPt6	L-aspartate transport via Na, H symport and K antiport	Transport, extracellular	0.1649
1776	ATP1ter	ADP/ATP transporter, endoplasmic reticulum	Transport, endoplasmic reticular	0.4529
1777	ATP2ter	AMP/ATP transporter, endoplasmic reticulum	Transport, endoplasmic reticular	0.9081
1778	ATPasel	V-type ATPase, H+ transporting, lysosomal	Transport, lysosomal	0.4884
1779	ATPS4m	ATP synthase (four protons for one ATP)	Oxidative phosphorylation	0.204
1780	ATPtm	ADP/ATP transporter, mitochondrial	Transport, mitochondrial	1
1781	BALAtmr	Beta-alanine reversible mitochondrial transport (diffusion)	Transport, mitochondrial	0.5254
1782	BHBtm	(R)-3-Hydroxybutanoate mitochondrial transport via H+ symport	Transport, mitochondrial	0.0647
1783	BILDGLCURt	bilirubin beta-diglucuronide transport via bicarbonate countertransport	Transport, extracellular	0.7463
1784	BILDGLCURte	bilirubin beta-diglucuronide transport MDR	Transport, extracellular	0.7728
1785	BILGLCURt	bilirubin monoglucuronide transport via bicarbonate countertransport	Transport, extracellular	0.7022
1786	BILGLCURte	bilirubin monoglucuronide transport MDR	Transport, extracellular	0.729
1787	BILIRUBt2	bilirubin transport via bicarbonate countertransport	Transport, extracellular	0.729
1788	BTNt2	Biotin reversible transport via proton symport	Transport, extracellular	0.8635
1789	BTNt2m	Biotin reversible transport via proton symport, mitochondria	Transport, mitochondrial	0.1662
1790	BTNt4i	Biotin uptake (antiport)	Transport, extracellular	0.9395
1791	BUTt2m	Butyrate mitochondrial transport via proton symport, reversible	Transport, mitochondrial	0.7728
1792	BUTt2r	Butyrate transport via proton symport, reversible	Transport, extracellular	0.729
1793	C160CRNt	carnitine/acylcarnitine translocase	Fatty acid oxidation	0.6033
1794	C161CRN2t	C161 transport into the mitochondria	Fatty acid oxidation	0.0833
1795	C161CRNt	C161 transport into the mitochondria	Fatty acid oxidation	0.1489
1796	C180CRNt	carnitine/acylcarnitine translocase	Fatty acid oxidation	0.204
1797	C204CRNt	arachidonic acid transport into the mitochondria	Fatty acid oxidation	0.4884
1798	C226COAtx	fatty acid intracellular transport	Transport, peroxisomal	1
1799	C226CRNt	C226 transport into the mitochondria	Fatty acid oxidation	0.2727
1800	CAATPS	Ca ATPase	Transport, extracellular	0.4884
1801	CAMPt	cAMP transport (ATP-dependent)	Transport, extracellular	0.1659
1802	CAt7r	calcium / sodium antiporter (1:3), reversible	Transport, extracellular	0.9034
1803	CDPDAGtm	intracellular transport	Transport, mitochondrial	0.7728
1804	CERT1gt	ceramide transport protein	Transport, golgi apparatus	1
1805	CERT1rt	ceramide transport protein	Transport, endoplasmic reticular	0.2253
1806	CERT2rt	ceramide transport protein	Transport, endoplasmic reticular	0.2253
1807	CGMPt	cGMP transport (ATP-dependent)	Transport, extracellular	0.9081
1808	CHLtm	choline transport via diffusion (cytosol to mitochondria)	Transport, mitochondrial	0.7728
1809	CHOLPtg	choline phosphate intracellular transport	Transport, golgi apparatus	0.0523
1810	CHOLtu	Choline uniport	Transport, extracellular	0.8625
1811	CHSTEROLt2	cholesterol intracellular transport	Transport, mitochondrial	0.4189
1812	CITRtm	citrulline mitochondrial transport via proton antiport	Transport, mitochondrial	1
1813	CITt4_2	citrate transport via sodium symport	Transport, extracellular	0.729
1814	CLFORtex	chloride transport via formate countertransport	Transport, extracellular	0.6155
1815	CLOXAtex2	chloride transport via oxalate countertransport (2:1)	Transport, extracellular	0.8625
1816	CLPNDCOAtx	fatty acid intracellular transport	Transport, peroxisomal	0.8625
1817	CLPNDt	fatty acid transport via diffusion	Transport, extracellular	0.8625
1818	CMPACNAtg	CMP-Sia Golgi transport via CMP antiport	Transport, golgi apparatus	0.1659
1819	CMPACNAtn	CMP-Sia nuclear export	Transport, nuclear	0.5637
1820	CO2ter	CO2 endoplasmic reticular transport via diffusion	Transport, endoplasmic reticular	0.8174
1821	CO2tm	CO2 transport (diffusion), mitochondrial	Transport, mitochondrial	0.2482
1822	CO2tp	CO2 peroxisomal transport	Transport, peroxisomal	0.2727
1823	COAtl	CoA transport in lysosome via diffusion	Transport, lysosomal	0.0327
1824	COAtm	CoA transporter	Transport, mitochondrial	0.9081
1825	COAtp	coenzyme A transport, peroxisomal	Transport, peroxisomal	0.106
1826	COAtr	COA transporter, endoplasmic reticulum	Transport, endoplasmic reticular	0.1659
1827	COt	CO transporter via diffusion	Transport, extracellular	0.9081
1828	CREATt4_2_r	Creatine transport (sodium symport) (2:1)	Transport, extracellular	0.0496
1829	CRMPte	crmp hs transport	Transport, extracellular	0.4185
1830	CRNCAR3tp	carnitine-propcarnitine carrier, peroxisomal	Transport, peroxisomal	0.8625
1831	CRNCARtp	carnitine-acetylcarnitine carrier, peroxisomal	Transport, peroxisomal	0.8625
1832	CRNt	L-carnitine reversible transport	Transport, extracellular	0.0941
1833	CRNtim	L-carnitine transport out of mitochondria via diffusion	Transport, mitochondrial	0.0496
1834	CRNtuNa	L-carnitine inward transport by Na+ symport	Transport, extracellular	0.1489
1835	CRNtx	carnitine transport peroxisome to mitochondria	Transport, peroxisomal	0.204
1836	CRVNCtr	fatty acid transport via diffusion	Transport, extracellular	0.2253
1837	CTPtn	CTP diffusion in nucleus	Transport, nuclear	0.5637
1838	CYANt	Cyanide transport via diffusion (extracellular to cytosol)	Transport, extracellular	0.729
1839	CYOR_u10m	ubiquinol-6 cytochrome c reductase, Complex III	Oxidative phosphorylation	0.5254
1840	CYSALANaEx	L-alanine/L-cysteine Na-dependent exchange (Cys-L in)	Transport, extracellular	0.4529
1841	CYSSERNaEx	L-serine/L-cysteine Na-dependent exchange (Cys-L in)	Transport, extracellular	0.3865
1842	CYSTGLUex	L-cystine/L-glutamate exchanger	Transport, extracellular	0.8174
1843	CYSTHRNaEx	L-cysteine/L-threonine Na-dependent exchange (Cys-L in)	Transport, extracellular	0.0941
1844	CYTDt	cytidine facilated transport in cytosol	Transport, extracellular	0.3173
1845	CYTDtm	cytidine facilated transport in mitochondria	Transport, mitochondrial	0.9081
1846	D_3AIBt	D-3-amino-isobutyrate transport	Transport, extracellular	0.0496
1847	DADNt4	deoxyadenosine transport via diffusion	Transport, extracellular	0.7728
1848	DAG_HSter	diacylglycerol ER export	Transport, endoplasmic reticular	0.2482
1849	DAGt	diacylglycerol transport	Transport, extracellular	0.204
1850	DCSPTN1COAtx	fatty acid intracellular transport	Transport, peroxisomal	0.5637
1851	DCSPTN1CRNt	transport into the mitochondria (carnitine)	Fatty acid oxidation	0.1489
1852	DCSPTN1t	fatty acid transport via diffusion	Transport, extracellular	0.9081
1853	DCTPtn	dCTP diffusion in nucleus	Transport, nuclear	0.5637
1854	DCYTt	deoxycytidine transport via diffusion	Transport, extracellular	0.6861
1855	DECDPtm	lipid, flip-flop intracellular transport	Transport, mitochondrial	0.0941
1856	DGCHOLte	bile acid intracellular transport	Transport, extracellular	0.4884
1857	DGSNtm	deoyguanosine transport in mitochondria	Transport, mitochondrial	0.3865
1858	DHAAt1r	dehydroascorbate transport (uniport)	Transport, extracellular	0.6442
1859	DHCHOLESTANATEtm	lipid, flip-flop intracellular transport	Transport, peroxisomal	0.3865
1860	DHFtm	dihydrofolate reversible mitochondrial transport	Transport, mitochondrial	0.3452
1861	DIGALSIDEtl	digalside hs intracellular transport	Transport, lysosomal	0.8503
1862	DINt	deoxyinosine transport via diffusion	Transport, extracellular	0.3173
1863	D_LACt2	D-lactate transport via proton symport	Transport, extracellular	0.1842
1864	D_LACtm	D-lactate transport, mitochondrial	Transport, mitochondrial	0.3173
1865	DLNLCGCRNt	transport into the mitochondria (carnitine)	Fatty acid oxidation	0.9081
1866	DLNLCGt	fatty acid transport via diffusion	Transport, extracellular	0.9081
1867	DMHPTCRNt	2,6 dimethylheptanoyl crn transport	Fatty acid oxidation	0.1489
1868	DMHPTCRNte	2,6 dimethylheptanoyl carnitine transport	Transport, extracellular	0.1489
1869	DMNONCRNt	4,8 dimethylnonanoyl carnitine transport (mitochondria)	Fatty acid oxidation	0.204
1870	DNDPt30m	dCDP transport via ADP antiport	Transport, mitochondrial	0.8172
1871	DNDPt31m	dCDP transport via ATP antiport	Transport, mitochondrial	0.525
1872	DNDPt38m	dUTP transport via dUDP antiport	Transport, mitochondrial	1
1873	DOLGLCP_Lter	Dolichyl beta-D-glucosyl phosphate flippase (liver)	N-glycan synthesis	0.8625
1874	DOLMANP_Lter	dolichol-phosphate mannose flippase (liver)	N-glycan synthesis	0.0647
1875	DOLP_Uter	dolichol phosphate flippase (uterus)	N-glycan synthesis	0.1333
1876	DOPASFt	Dopamine 3-0-sulfate transport (diffusion)	Transport, extracellular	1
1877	DOPAtu	Dopamine uniport	Transport, extracellular	0.2727
1878	DPCOAtl	dephospho-CoA transport from lysosome via diffusion	Transport, lysosomal	0.0327
1879	DRIBt	deoxyribose transport via diffusion	Transport, extracellular	0.2727
1880	DTDPtn	dTDP nuclear transport	Transport, nuclear	0.1681
1881	DTTPtn	dTTP diffusion in nucleus	Transport, nuclear	0.1681
1882	DUDPtn	dUDP nuclear transport	Transport, nuclear	0.0377
1883	DUMPtn	dUMP nuclear transport	Transport, nuclear	0.0377
1884	DURIt	deoxyuridine transport via diffusion	Transport, extracellular	0.6033
1885	DURItn	deoxyuridine transport in nucleus	Transport, nuclear	0.5637
1886	EICOSTETCRNt	transport into the mitochondria (carnitine)	Fatty acid oxidation	0.729
1887	EICOSTETt	fatty acid transport via diffusion	Transport, extracellular	0.729
1888	ELAIDCRNt	transport into the mitochondria (carnitine)	Fatty acid oxidation	0.2727
1889	ELAIDt	fatty acid transport via diffusion	Transport, extracellular	0.7728
1890	ESTRADIOLGLCt	estradiol glucuronide transport via bicarbonate countertransport	Transport, extracellular	0.5637
1891	ESTRADIOLtr	estradiol intracellular transport	Transport, endoplasmic reticular	1
1892	ESTRONESt	estrone 3-sulfate transport via bicarbonate countertransport	Transport, extracellular	0.7913
1893	ESTRONEtr	estrone intracellular transport	Transport, endoplasmic reticular	1
1894	ETOHt	ethanol reversible transport	Transport, extracellular	0.3263
1895	ETOHtx	ethanol reversible peroxisomal transport	Transport, peroxisomal	0.5254
1896	F1Atg	F1alpha transport (from golgi to lysosome)	Transport, golgi apparatus	0.3556
1897	FADH2tru	FADH2 transporter, endoplasmic reticulum	Transport, endoplasmic reticular	0.5637
1898	FADH2tx	FADH2 transporter, peroxisomal	Transport, peroxisomal	0.6033
1899	FADtru	FAD transporter, endoplasmic reticulum	Transport, endoplasmic reticular	0.5637
1900	FADtx	FAD transporter, peroxisomal	Transport, peroxisomal	0.6033
1901	FATP1t	fatty acid electroneutral transport	Transport, extracellular	0.106
1902	FATP2t	fatty acid electroneutral transport	Transport, extracellular	0.6033
1903	FATP3t	fatty acid electroneutral transport	Transport, extracellular	0.1659
1904	FATP4t	fatty acid electroneutral transport	Transport, extracellular	0.204
1905	FATP5t	fatty acid electroneutral transport	Transport, extracellular	0.0722
1906	FATP6t	fatty acid electroneutral transport	Transport, extracellular	0.204
1907	FATP7t	fatty acid electroneutral transport	Transport, extracellular	0.2253
1908	FATP8t	fatty acid electroneutral transport	Transport, extracellular	0.0833
1909	FATP9t	fatty acid electroneutral transport	Transport, extracellular	0.3263
1910	FE2t	iron (II) transport	Transport, extracellular	0.5254
1911	FE2tm	iron (II) transport	Transport, mitochondrial	0.4884
1912	FOLt2	folate transport via anion exchange	Transport, extracellular	0.0833
1913	FORMCOAtx	formyl coa transport	Transport, peroxisomal	0.1489
1914	FORt2m	formate mitochondrial transport	Transport, mitochondrial	0.3865
1915	FORtr	FOR transporter, endoplasmic reticulum	Transport, endoplasmic reticular	0.3865
1916	FRDPtc	lipid, flip-flop intracellular transport	Transport, peroxisomal	0.6033
1917	FRDPtr	lipid, flip-flop intracellular transport	Transport, peroxisomal	0.6442
1918	FRUt1r	D-fructose transport in via uniport	Transport, extracellular	0.6861
1919	FUC14GALACGLCGALGLUSIDEte	blood group intracellular transport	Transport, extracellular	0.9081
1920	FUC14GALACGLCGALGLUSIDEtg	blood group intracellular transport	Transport, golgi apparatus	0.9081
1921	FUCACNGAL14ACGLCGALGLUSIDEte	blood group intracellular transport	Transport, extracellular	0.5637
1922	FUCACNGAL14ACGLCGALGLUSIDEtg	blood group intracellular transport	Transport, golgi apparatus	0.5637
1923	FUCFUC12GAL14ACGLCGALGLUSIDEte	blood group intracellular transport	Transport, extracellular	0.0722
1924	FUCFUC12GAL14ACGLCGALGLUSIDEtg	blood group intracellular transport	Transport, golgi apparatus	0.0722
1925	FUCFUCGALACGLCGALGLUSIDEte	blood group intracellular transport	Transport, extracellular	0.7192
1926	FUCFUCGALACGLCGALGLUSIDEtg	blood group intracellular transport	Transport, golgi apparatus	0.7192
1927	FUCGAL14ACGLCGALGLUSIDEte	blood group intracellular transport	Transport, extracellular	0.7728
1928	FUCGAL14ACGLCGALGLUSIDEtg	blood group intracellular transport	Transport, golgi apparatus	0.7728
1929	FUCGALGBSIDEte	fucgalgbside hs transport	Transport, extracellular	0.2411
1930	FUCGALGBSIDEtg	fucgalgbside hs intracellular transport	Transport, golgi apparatus	0.2411
1931	FUCtly	L-fucose efflux from lysosome	Transport, lysosomal	0.5254
1932	FUMSO3tm	Fumarate:sulfite antiport, mitochondrial	Transport, mitochondrial	0.6861
1933	FUMSO4tm	Fumarate:sulfate antiport, mitochondrial	Transport, mitochondrial	0.9768
1934	FUMtm	fumarate transport, mitochondrial	Transport, mitochondrial	0.4189
1935	G3PD2m	glycerol-3-phosphate dehydrogenase (FAD), mitochondrial	Glycolysis/gluconeogenesis	0.6861
1936	G6Pter	glucose 6-phosphate endoplasmic reticular transport via diffusion	Transport, endoplasmic reticular	0.6858
1937	GACPAILter	glucosaminyl-acylphosphatidylinositol ER flippase	Transport, endoplasmic reticular	0.1333
1938	GALFUCGALACGLCGAL14ACGLCGALGLUSIDEte	blood group intracellular transport	Transport, extracellular	0.8051
1939	GALGALFUCFUCGALACGLCGALACGLCGAL14ACGLCGALGLUSIDEte	blood group intracellular transport	Transport, extracellular	0.1387
1940	GALGALFUCFUCGALACGLCGALACGLCGAL14ACGLCGALGLUSIDEtg	blood group intracellular transport	Transport, golgi apparatus	0.1387
1941	GALGLUSIDEtg	galgluside hs intracellular transport	Transport, golgi apparatus	0.954
1942	GALGLUSIDEtl	galgluside hs intracellular transport	Transport, lysosomal	0.9534
1943	GALSIDEtl	galactocerebroside intracellular transport	Transport, lysosomal	0.3865
1944	GALt1r	galactose transport (uniport)	Transport, extracellular	0.2987
1945	GALt2_2	D-galactose transport via proton symport	Transport, extracellular	0.436
1946	GALt4	galactose transport via sodium symport	Transport, extracellular	0.4915
1947	GALtly	galactose efflux from lysosome	Transport, lysosomal	0.8625
1948	GAMt1r	glucosamine transport (uniport)	Transport, extracellular	0.8174
1949	GCHOLAt	glycocholate transport via bicarbonate countertransport	Transport, extracellular	0.7463
1950	GCHOLAte	bile acid intracellular transport	Transport, extracellular	1
1951	GCHOLAtx	bile acid intracellular transport	Transport, peroxisomal	0.0937
1952	GDPFUCtg	GDPFuc Golgi transport via CMP antiport	Transport, golgi apparatus	0.3263
1953	GDPtg	GDP intracellular transport	Transport, golgi apparatus	0.3263
1954	GGLUCT	gamma-glutamylcyclotransferase	Glutathione metabolism	0.106
1955	GLCMter	glucose transport via membrane vesicle	Transport, extracellular	0.6005
1956	GLCt2_2	D-glucose transport in via proton symport	Transport, extracellular	0.2727
1957	GLCt4	glucose transport via sodium symport	Transport, extracellular	0.0941
1958	GLCter	glucose transport, endoplasmic reticulum	Transport, endoplasmic reticular	0.2253
1959	GLCtly	glucose efflux from lysosome	Transport, lysosomal	0.9534
1960	GLCURter	glucuronate endoplasmic reticular transport	Transport, endoplasmic reticular	0.6442
1961	GLCURtly	glucuronate transport into lysososme	Transport, lysosomal	0.2727
1962	GLNt4	L-glutamine reversible transport via sodium symport	Transport, extracellular	0.729
1963	GLNtm	L-glutamine transport via electroneutral transporter	Transport, mitochondrial	0.954
1964	GLUt2m	L-glutamate reversible transport via proton symport, mitochondrial	Transport, mitochondrial	0.6861
1965	GLUt6	Glutamate transport via Na, H symport and K antiport	Transport, extracellular	0.6434
1966	GLUtr	intracellular transport	Transport, endoplasmic reticular	0.8625
1967	GLUVESSEC	L-glutamate secretion via secretory vesicle (ATP driven)	Transport, extracellular	0.6861
1968	GLXtp	glyoxylate transport, peroxisomal	Transport, peroxisomal	0.729
1969	GLYCLTtp	glycolate transport into peroxisome	Transport, peroxisomal	0.2727
1970	GLYC_St	L-glycerate export	Transport, extracellular	0.1842
1971	GLYCtm	glycerol transport	Transport, mitochondrial	0.3556
1972	GLYt4	glycine transport via sodium symport	Transport, extracellular	0.6861
1973	GLYtm	glycine passive transport to mitochondria	Transport, mitochondrial	0.954
1974	GLYtp	glycine passive transport to peroxisome	Transport, peroxisomal	0.2253
1975	GMPtg	GMP transport (Golgi)	Transport, golgi apparatus	0.3263
1976	GSNt	guanosine facilated transport in cytosol	Transport, extracellular	0.5637
1977	GT1Ate	gt1a hs transport	Transport, extracellular	0.2482
1978	GT1Atg	gt1a hs intracellular transport	Transport, golgi apparatus	0.2482
1979	GTHRDt	Glutathione transport into mitochondria	Glutathione metabolism	0.0647
1980	GTHRDtr	glutathione transport via diffusion	Transport, endoplasmic reticular	0.8625
1981	GUAt	Guanine transport	Transport, extracellular	0.6752
1982	GULNter	L-gulonate endoplasmic reticular export	Transport, endoplasmic reticular	0.4189
1983	H2O2t	hydrogen peroxide transport via diffusion	Transport, extracellular	0.9081
1984	H2O2tm	hydrogen peroxide mitochondrial transport	Transport, mitochondrial	0.2482
1985	H2O2tn	hydrogen peroxide nuclear transport	Transport, nuclear	0.8625
1986	H2O2tp	hydrogen peroxide peroxisomal transport via diffusion	Transport, peroxisomal	0.1489
1987	H2Ot	H2O transport via diffusion	Transport, extracellular	0.204
1988	H2Oter	H2O endoplasmic reticulum transport	Transport, endoplasmic reticular	0.8174
1989	H2Otg	H2O transport, Golgi apparatus	Transport, golgi apparatus	0.729
1990	H2Otly	H2O transport, lysosomal	Transport, lysosomal	0.9081
1991	H2Otm	H2O transport, mitochondrial	Transport, mitochondrial	0.6442
1992	H2Otn	H2O transport, nuclear	Transport, nuclear	0.7728
1993	H2Otp	H2O transport, peroxisomal	Transport, peroxisomal	0.0647
1994	HAS1	hyaluronan synthase	Hyaluronan metabolism	0.3263
1995	HAS2	hyaluronan synthase	Hyaluronan metabolism	0.5637
1996	HAtly	hyaluronan transport, extracellular to lysosome	Transport, lysosomal	0.2727
1997	HDCAter	palmitate ER export	Transport, endoplasmic reticular	0.5254
1998	HDCEAtr	fatty acid transport via diffusion	Transport, extracellular	0.6033
[truncated: 1,229 more rows]
